# Supplementary material for: Epidemiology of giardiasis and assemblages A and B and effects on diarrhea and growth trajectories during the first 8 years of life: Analysis of a birth cohort in a rural district in tropical Ecuador
Source: PLoS Negl Trop Dis. 2023 Nov 20;17(11):e0011777. doi: 10.1371/journal.pntd.0011777 (PMC10695370; doi:10.1371/journal.pntd.0011777)
Supplement: S1 Data — (TXT) [file pntd.0011777.s009.txt]

number	sample_id2	my_giardia_indicator	theoretical_age_months	theoretical_age_months2	theoretical_age_months3	theoretical_age_months4	my_giardia_value	my_giardia_bin	my_giardia_value_bin	theoretical_age_months5	prop_pos	age_prop	birthorder	brstfeedgp	daycare_any_36m	mateth	materneducstatus	maternalallergy	mothatopy	patage	patethnicity	patereducstatus	fathatopy	paternalallergy	ses	urbanrural	crowdinggp	houseconst	potwater	agriexp	monthlincom100	matgoods_bin	sex	brst_fd_excl_mths	matage	matagegr	antiparasite_	bano_	pigs_	dog_	cat_	pet_	age_months	geo_any_	al_any_	tt_any_	doginhse96m	catinhse_96m	canast_basic_fam_2007
8900	N8		36	1296	46656	1679616	0	0	0	60466176	.34869999	13	1	2	1	1	2	0	0	2	2	3	0	0	3	1	1	2	1	0	2.5	0	0	3	23	2	1	1	0				36				0	0	0
8900	N1		0	0	0	0	0	0	0	0	.0098000001	0	1	2	1	1	2	0	0	2	2	3	0	0	3	1	1	2	1	0	2.5	0	0	3	23	2	0	0	0	0	0	0	0				0	0	0
8900	N10	1	96	9216	884736	84934656	25.112	1	1	8153726976	.41009998	24	1	2	1	1	2	0	0	2	2	3	0	0	3	1	1	2	1	0	2.5	0	0	3	23	2	1	1	0				96	0	0	0	0	0	0
8900	N9	1	60	3600	216000	12960000	30.497501	1	1	777600000	.292	18	1	2	1	1	2	0	0	2	2	3	0	0	3	1	1	2	1	0	2.5	0	0	3	23	2	1	1	0	0	0	0	60	0	0	0	0	0	0
8900	N3	1	7	49	343	2401	27.715	1	1	16807	.0273	3	1	2	1	1	2	0	0	2	2	3	0	0	3	1	1	2	1	0	2.5	0	0	3	23	2	0	0	0				7	0	0	0	0	0	0
8900	N4		13	169	2197	28561	0	0	0	371293	.1481	7	1	2	1	1	2	0	0	2	2	3	0	0	3	1	1	2	1	0	2.5	0	0	3	23	2	1	0	1	0	0	0	13	0	0	0	0	0	0
8900			24	576	13824	331776				7962624			1	2	1			0					0										0	3
8901	N3		7	49	343	2401	0	0	0	16807	.3989	36	1	3	0	1	2	0	0	1	2	2			2	2	0	2	0	1	2	1	1	5	18	1	0	0	0	0	0	0	7	0	0	0	1	0	0
8901	N7	1	30	900	27000	810000	28.0725	1	1	24300000			1	3	0	1	2	0	0	1	2	2			2	2	0	2	0	1	2	1	1	5	18	1	0	0	0	0	0	0					1	0	0
8901	N1		0	0	0	0	0	0	0	0	.36919999	30	1	3	0	1	2	0	0	1	2	2			2	2	0	2	0	1	2	1	1	5	18	1	0	0	0	0	0	0	0				1	0	0
8901	N4		13	169	2197	28561	0	0	0	371293	.53930002	60	1	3	0	1	2	0	0	1	2	2			2	2	0	2	0	1	2	1	1	5	18	1	0	0	0	0	0	0	13	0	0	0	1	0	0
8901	N9		60	3600	216000	12960000	0	0	0	777600000			1	3	0	1	2	0	0	1	2	2			2	2	0	2	0	1	2	1	1	5	18	1	1	0	0	0	0	0	60	0	0	0	1	0	0
8901	N8	1	36	1296	46656	1679616	25.518692	1	1	60466176			1	3	0	1	2	0	0	1	2	2			2	2	0	2	0	1	2	1	1	5	18	1	1	1	0	0	0	0	36	0	0	0	1	0	0
8901	N10		96	9216	884736	84934656	0	0	0	8153726976			1	3	0	1	2	0	0	1	2	2			2	2	0	2	0	1	2	1	1	5	18	1	1	1	0				96	0	0	0	1	0	0
8901	N5	1	18	324	5832	104976	35.633499	1	1	1889568	.50400001	96	1	3	0	1	2	0	0	1	2	2			2	2	0	2	0	1	2	1	1	5	18	1	0	0	0	0	0	0	18	0	0	0	1	0	0
8901			24	576	13824	331776				7962624			1	3	0			0															1	5
8902	N4	1	13	169	2197	28561	34.540001	1	1	371293			2	3	0	1	3	0	0	3	2	2	0	0	2	1	1	2	0	0	2	1	1	5	26	2	1	1	1				13	1	1	0	0	0	0
8902	N10		96	9216	884736	84934656	0	0	0	8153726976			2	3	0	1	3	0	0	3	2	2	0	0	2	1	1	2	0	0	2	1	1	5	26	2	1	1	1				96	1	0	1	0	0	0
8902	N6	1	24	576	13824	331776	22.783001	1	1	7962624			2	3	0	1	3	0	0	3	2	2	0	0	2	1	1	2	0	0	2	1	1	5	26	2	1	1	0				24	0	0	0	0	0	0
8902	N1		0	0	0	0	0	0	0	0			2	3	0	1	3	0	0	3	2	2	0	0	2	1	1	2	0	0	2	1	1	5	26	2	0	1	1	0	0	0	0				0	0	0
8902	N9	1	60	3600	216000	12960000	35.32	1	1	777600000			2	3	0	1	3	0	0	3	2	2	0	0	2	1	1	2	0	0	2	1	1	5	26	2	1	1	1	0	0	0	60	0	0	0	0	0	0
8902			7	49	343	2401				16807			2	3	0			0					0										1	5
8902			36	1296	46656	1679616				60466176			2	3	0			0					0										1	5
8903	N8		36	1296	46656	1679616	0	0	0	60466176			1	2	0	1	2	0	1	3	2	2	1	0	2	1	1	2	1	0	2	0	0	0	21	2	1	1	0	0	0	0	36	0	0	0	1	0	0
8903	N9	1	60	3600	216000	12960000	20.275999	1	1	777600000			1	2	0	1	2	0	1	3	2	2	1	0	2	1	1	2	1	0	2	0	0	0	21	2	1	1	0	0	0	0	60	0	0	0	1	0	0
8903	N4	1	13	169	2197	28561	35.049999	1	1	371293			1	2	0	1	2	0	1	3	2	2	1	0	2	1	1	2	1	0	2	0	0	0	21	2	1	1	0				13	0	0	0	1	0	0
8903	N7	1	30	900	27000	810000	35.32	1	1	24300000			1	2	0	1	2	0	1	3	2	2	1	0	2	1	1	2	1	0	2	0	0	0	21	2	1	1	0	0	0	0					1	0	0
8903	N10	1	96	9216	884736	84934656	19.030001	1	1	8153726976			1	2	0	1	2	0	1	3	2	2	1	0	2	1	1	2	1	0	2	0	0	0	21	2	1	1	0				96	0	0	0	1	0	0
8903	N2		3	9	27	81	0	0	0	243			1	2	0	1	2	0	1	3	2	2	1	0	2	1	1	2	1	0	2	0	0	0	21	2	0	1	0	0	0	0	3	0	0	0	1	0	0
8903			7	49	343	2401				16807			1	2	0			0					1										0	0
8903			24	576	13824	331776				7962624			1	2	0			0					1										0	0
8903			0	0	0	0				0			1	2	0			0					1										0	0
8904	N3	1	7	49	343	2401	33.860001	1	1	16807			2	3	1	0	2	0	0	2	1			0	3	1	1	2	0	1	4	0	0	5	21	2	0	1	0	1	0	1	7	0	0	0	1	0	0
8904	N1		0	0	0	0	0	0	0	0			2	3	1	0	2	0	0	2	1			0	3	1	1	2	0	1	4	0	0	5	21	2	0	1	0	1	0	1	0				1	0	0
8904	N4	1	13	169	2197	28561	33.658001	1	1	371293			2	3	1	0	2	0	0	2	1			0	3	1	1	2	0	1	4	0	0	5	21	2	0	1	0	1	0	1	13	1	1	1	1	0	0
8904	N8	1	36	1296	46656	1679616	36.448143	1	1	60466176			2	3	1	0	2	0	0	2	1			0	3	1	1	2	0	1	4	0	0	5	21	2	1	1	0	1	0	1	36	1	1	1	1	0	0
8904	N10		96	9216	884736	84934656	0	0	0	8153726976			2	3	1	0	2	0	0	2	1			0	3	1	1	2	0	1	4	0	0	5	21	2	1	1	0				96				1	0	0
8904			24	576	13824	331776				7962624			2	3	1			0															0	5
8904			60	3600	216000	12960000				777600000			2	3	1			0															0	5
8905	N1		0	0	0	0	0	0	0	0			1	2	0	1	3	0	0	3	2	3		0	2	1	0	2	1	1	1.5	1	0	7	20	1	0	0	0	0	1	1	0				0	0	0
8905	N2		3	9	27	81	0	0	0	243			1	2	0	1	3	0	0	3	2	3		0	2	1	0	2	1	1	1.5	1	0	7	20	1	0	0	0	0	1	1	3	0	0	0	0	0	0
8905	N4	1	13	169	2197	28561	34.689999	1	1	371293			1	2	0	1	3	0	0	3	2	3		0	2	1	0	2	1	1	1.5	1	0	7	20	1	1	0	0				13	1	0	0	0	0	0
8905	N10		96	9216	884736	84934656	0	0	0	8153726976			1	2	0	1	3	0	0	3	2	3		0	2	1	0	2	1	1	1.5	1	0	7	20	1	1	1	0				96	0	0	0	0	0	0
8905	N8		36	1296	46656	1679616	0	0	0	60466176			1	2	0	1	3	0	0	3	2	3		0	2	1	0	2	1	1	1.5	1	0	7	20	1	1	1	0	0	1	1	36	0	0	0	0	0	0
8905			7	49	343	2401				16807			1	2	0			0															0	7
8905			24	576	13824	331776				7962624			1	2	0			0															0	7
8905			60	3600	216000	12960000				777600000			1	2	0			0															0	7
8906	N8	1	36	1296	46656	1679616	35.260605	1	1	60466176			1	3	1	0	3	0	0	2	2	2	0	0	3	1	0	2	1	1	4	0	1	3	26	2	1	1	0	1	1	2	36	0	0	0	0	0	0
8906	N9		60	3600	216000	12960000	0	0	0	777600000			1	3	1	0	3	0	0	2	2	2	0	0	3	1	0	2	1	1	4	0	1	3	26	2	1	1	0	1	1	2	60	0	0	0	0	0	0
8906	N10		96	9216	884736	84934656	0	0	0	8153726976			1	3	1	0	3	0	0	2	2	2	0	0	3	1	0	2	1	1	4	0	1	3	26	2	1	1	0				96	0	0	0	0	0	0
8906	N4		13	169	2197	28561	0	0	0	371293			1	3	1	0	3	0	0	2	2	2	0	0	3	1	0	2	1	1	4	0	1	3	26	2	0	1	1				13	0	0	0	0	0	0
8906			24	576	13824	331776				7962624			1	3	1			0					0										1	3
8906			0	0	0	0				0			1	3	1			0					0										1	3
8906			7	49	343	2401				16807			1	3	1			0					0										1	3
8907	N4	1	13	169	2197	28561	34.389999	1	1	371293			1	2	0	0	2	0	1	2	2	2		0	3	1	0	2	1	1	2	0	1	3	21	2	1	0	0				13	0	0	0			0
8907	N8		36	1296	46656	1679616	0	0	0	60466176			1	2	0	0	2	0	1	2	2	2		0	3	1	0	2	1	1	2	0	1	3	21	2	1	1	0	1	1	2	36	0	0	0			0
8907	N2		3	9	27	81	0	0	0	243			1	2	0	0	2	0	1	2	2	2		0	3	1	0	2	1	1	2	0	1	3	21	2	0	0	0	1	1	2	3	0	0	0			0
8907			0	0	0	0				0			1	2	0			0															1	3
8907			96	9216	884736	84934656				8153726976			1	2	0			0															1	3
8907			7	49	343	2401				16807			1	2	0			0															1	3
8907			60	3600	216000	12960000				777600000			1	2	0			0															1	3
8907			24	576	13824	331776				7962624			1	2	0			0															1	3
8908	N9	1	60	3600	216000	12960000	35.0975	1	1	777600000			3	3	0	1	2	0	0	3	2	3		0	3	1	1	2	1	1	3.5	1	0	6	37	3	1	1	0	0	0	0	60	0	0	0	0	1	0
8908	N8	1	36	1296	46656	1679616	36.707001	1	1	60466176			3	3	0	1	2	0	0	3	2	3		0	3	1	1	2	1	1	3.5	1	0	6	37	3	0	1	0	0	0	0	36				0	1	0
8908	N7		30	900	27000	810000	0	0	0	24300000			3	3	0	1	2	0	0	3	2	3		0	3	1	1	2	1	1	3.5	1	0	6	37	3	0	0	0	0	0	0	30				0	1	0
8908	N3	1	7	49	343	2401	36.810001	1	1	16807			3	3	0	1	2	0	0	3	2	3		0	3	1	1	2	1	1	3.5	1	0	6	37	3	0	1	0				7	0	0	0	0	1	0
8908	N10		96	9216	884736	84934656	0	0	0	8153726976			3	3	0	1	2	0	0	3	2	3		0	3	1	1	2	1	1	3.5	1	0	6	37	3	1	1	0				96	0	0	0	0	1	0
8908	N4	1	13	169	2197	28561	36.48	1	1	371293			3	3	0	1	2	0	0	3	2	3		0	3	1	1	2	1	1	3.5	1	0	6	37	3	0	1	1	0	0	0	13	0	0	0	0	1	0
8908	N1		0	0	0	0	0	0	0	0			3	3	0	1	2	0	0	3	2	3		0	3	1	1	2	1	1	3.5	1	0	6	37	3	0	1	1	0	0	0	0				0	1	0
8908	N5		18	324	5832	104976	0	0	0	1889568			3	3	0	1	2	0	0	3	2	3		0	3	1	1	2	1	1	3.5	1	0	6	37	3	0	1	1	0	0	0	18	0	0	0	0	1	0
8908	N6		24	576	13824	331776	0	0	0	7962624			3	3	0	1	2	0	0	3	2	3		0	3	1	1	2	1	1	3.5	1	0	6	37	3	0	0	0				24	0	0	0	0	1	0
8909	N10	1	96	9216	884736	84934656	29.719	1	1	8153726976			1	2	0	1	2	0	0	3					1	2	1	2	1	1		0	1		17	1	1	1	0				96	0	0	0	0	0
8909	N9	1	60	3600	216000	12960000	35.341	1	1	777600000			1	2	0	1	2	0	0	3					1	2	1	2	1	1		0	1		17	1	1	0	0	0	1	1	60	0	0	0	0	0
8909			0	0	0	0				0			1	2	0			0															1
8909			36	1296	46656	1679616				60466176			1	2	0			0															1
8909			7	49	343	2401				16807			1	2	0			0															1
8909			13	169	2197	28561				371293			1	2	0			0															1
8909			24	576	13824	331776				7962624			1	2	0			0															1
8910	N9	1	60	3600	216000	12960000	15.1525	1	1	777600000			1	3	0	1	2	0	0	3	2	2	0	0	2	2	0	2	0	1	.80000001	0	1	1	31	3	1	1	1	0	0	0	60	0	0	0	1	1	0
8910	N8	1	36	1296	46656	1679616	34.490002	1	1	60466176			1	3	0	1	2	0	0	3	2	2	0	0	2	2	0	2	0	1	.80000001	0	1	1	31	3	0	0	0	0	0	0	36	0	0	0	1	1	0
8910			24	576	13824	331776				7962624			1	3	0			0					0										1	1
8910			96	9216	884736	84934656				8153726976			1	3	0			0					0										1	1
8910			7	49	343	2401				16807			1	3	0			0					0										1	1
8910			0	0	0	0				0			1	3	0			0					0										1	1
8910			13	169	2197	28561				371293			1	3	0			0					0										1	1
8911	N10	1	96	9216	884736	84934656	32.633617	1	1	8153726976			1	2	1	0	2	0	0	2	2			0	1	1	1	1	0	1		0	0	3	20	1	1	1	0				96	1	1	1	0	0
8911	N3	1	7	49	343	2401	29.32	1	1	16807			1	2	1	0	2	0	0	2	2			0	1	1	1	1	0	1		0	0	3	20	1	0	0	0				7	0	0	0	0	0
8911	N2		3	9	27	81	0	0	0	243			1	2	1	0	2	0	0	2	2			0	1	1	1	1	0	1		0	0	3	20	1	0	0	0	0	0	0	3	0	0	0	0	0
8911	N8	1	36	1296	46656	1679616	19.033001	1	1	60466176			1	2	1	0	2	0	0	2	2			0	1	1	1	1	0	1		0	0	3	20	1	0	1	0	0	0	0	36	0	0	0	0	0
8911	N9	1	60	3600	216000	12960000	30.901501	1	1	777600000			1	2	1	0	2	0	0	2	2			0	1	1	1	1	0	1		0	0	3	20	1	1	1	0	0	0	0	60	1	0	1	0	0
8911	N4	1	13	169	2197	28561	27.120001	1	1	371293			1	2	1	0	2	0	0	2	2			0	1	1	1	1	0	1		0	0	3	20	1	0	0	0	0	0	0	13	0	0	0	0	0
8911	N1		0	0	0	0	0	0	0	0			1	2	1	0	2	0	0	2	2			0	1	1	1	1	0	1		0	0	3	20	1	0	0	0	0	0	0	0				0	0
8911			24	576	13824	331776				7962624			1	2	1			0															0	3
8912	N8	1	36	1296	46656	1679616	30.92	1	1	60466176			1	3	0	1	2	0	0	2	2	2		0	2	1	1	1	0	0	3.5999999	1	0	0	17	1	1	1	0	0	0	0	36	0	0	0	0	0	0
8912	N4	1	13	169	2197	28561	31.100552	1	1	371293			1	3	0	1	2	0	0	2	2	2		0	2	1	1	1	0	0	3.5999999	1	0	0	17	1	0	0	0	0	0	0	13	0	0	0	0	0	0
8912	N6	1	24	576	13824	331776	25.27	1	1	7962624			1	3	0	1	2	0	0	2	2	2		0	2	1	1	1	0	0	3.5999999	1	0	0	17	1	1	0	0				24	0	0	0	0	0	0
8912	N10		96	9216	884736	84934656	0	0	0	8153726976			1	3	0	1	2	0	0	2	2	2		0	2	1	1	1	0	0	3.5999999	1	0	0	17	1	1	1	0				96	0	0	0	0	0	0
8912	N9	1	60	3600	216000	12960000	30.719999	1	1	777600000			1	3	0	1	2	0	0	2	2	2		0	2	1	1	1	0	0	3.5999999	1	0	0	17	1	1	1	1	0	0	0	60	0	0	0	0	0	0
8912			7	49	343	2401				16807			1	3	0			0															0	0
8912			0	0	0	0				0			1	3	0			0															0	0
8913	N6	1	24	576	13824	331776	31.950001	1	1	7962624			1	3	0	1	2	0	0	2	2	3	0	0	3	1	0	2	1	1	2	1	0	5	19	1	1	1	0	1	0	1	24	1	0	1	1	0	0
8913	N10		96	9216	884736	84934656	0	0	0	8153726976			1	3	0	1	2	0	0	2	2	3	0	0	3	1	0	2	1	1	2	1	0	5	19	1	1	1	0				96	0	0	0	1	0	0
8913	N8	1	36	1296	46656	1679616	18.1705	1	1	60466176			1	3	0	1	2	0	0	2	2	3	0	0	3	1	0	2	1	1	2	1	0	5	19	1	1	1	0	1	0	1	36	0	0	0	1	0	0
8913			7	49	343	2401				16807			1	3	0			0					0										0	5
8913			13	169	2197	28561				371293			1	3	0			0					0										0	5
8913			0	0	0	0				0			1	3	0			0					0										0	5
8913			60	3600	216000	12960000				777600000			1	3	0			0					0										0	5
8914	N8	1	36	1296	46656	1679616	31.186001	1	1	60466176			1	3	0	1	2	0	0	2	2	2	0	0	2	1	0	2	1	0	2.4000001	0	0	5	17	1	0	1	0	0	0	0	36						0
8914	N6	1	24	576	13824	331776	26.129501	1	1	7962624			1	3	0	1	2	0	0	2	2	2	0	0	2	1	0	2	1	0	2.4000001	0	0	5	17	1	1	0	0				24	0	0	0			0
8914	N5	1	18	324	5832	104976	34.257	1	1	1889568			1	3	0	1	2	0	0	2	2	2	0	0	2	1	0	2	1	0	2.4000001	0	0	5	17	1		0	0	0	0	0	18	0	0	0			0
8914			96	9216	884736	84934656				8153726976			1	3	0			0					0										0	5
8914			0	0	0	0				0			1	3	0			0					0										0	5
8914			13	169	2197	28561				371293			1	3	0			0					0										0	5
8914			60	3600	216000	12960000				777600000			1	3	0			0					0										0	5
8914			7	49	343	2401				16807			1	3	0			0					0										0	5
8915	N4	1	13	169	2197	28561	31.282	1	1	371293			1	3	1	0	3	0	0	2	1	2		0	3	1	0	2	1	0	2	1	1	2	27	2	0	0	0	0	0	0	13	0	0	0			0
8915	N8	1	36	1296	46656	1679616	31.925381	1	1	60466176			1	3	1	0	3	0	0	2	1	2		0	3	1	0	2	1	0	2	1	1	2	27	2	1	1	0	0	0	0	36	0	0	0			0
8915	N3	1	7	49	343	2401	33.814667	1	1	16807			1	3	1	0	3	0	0	2	1	2		0	3	1	0	2	1	0	2	1	1	2	27	2	0	0	0				7	0	0	0			0
8915	N5	1	18	324	5832	104976	34.835499	1	1	1889568			1	3	1	0	3	0	0	2	1	2		0	3	1	0	2	1	0	2	1	1	2	27	2	0	0	0	0	0	0	18	0	0	0			0
8915			60	3600	216000	12960000				777600000			1	3	1			0															1	2
8915			24	576	13824	331776				7962624			1	3	1			0															1	2
8915			96	9216	884736	84934656				8153726976			1	3	1			0															1	2
8915			0	0	0	0				0			1	3	1			0															1	2
8916	N10	1	96	9216	884736	84934656	18.110001	1	1	8153726976			1	1	1	1	2	0	0	3	2	2	0	0	2	1	0	1	0	0	3.2	0	1	0	29	2	1	1	0				96	0	0	0	0	0	0
8916	N5		18	324	5832	104976	0	0	0	1889568			1	1	1	1	2	0	0	3	2	2	0	0	2	1	0	1	0	0	3.2	0	1	0	29	2	0	0	0	0	0	0	18	0	0	0	0	0	0
8916	N8		36	1296	46656	1679616	0	0	0	60466176			1	1	1	1	2	0	0	3	2	2	0	0	2	1	0	1	0	0	3.2	0	1	0	29	2	1	1	0	0	0	0	36	0	0	0	0	0	0
8916	N4		13	169	2197	28561	0	0	0	371293			1	1	1	1	2	0	0	3	2	2	0	0	2	1	0	1	0	0	3.2	0	1	0	29	2	0	0	0	0	0	0	13	0	0	0	0	0	0
8916	N2		3	9	27	81	0	0	0	243			1	1	1	1	2	0	0	3	2	2	0	0	2	1	0	1	0	0	3.2	0	1	0	29	2	0	0	0	0	0	0	3	0	0	0	0	0	0
8916	N3		7	49	343	2401	0	0	0	16807			1	1	1	1	2	0	0	3	2	2	0	0	2	1	0	1	0	0	3.2	0	1	0	29	2	0	0	0	0	0	0	7	0	0	0	0	0	0
8916			60	3600	216000	12960000				777600000			1	1	1			0					0										1	0
8916			0	0	0	0				0			1	1	1			0					0										1	0
8916			24	576	13824	331776				7962624			1	1	1			0					0										1	0
8917	N10		96	9216	884736	84934656	0	0	0	8153726976			1	3	0	1	3	0	0	2	2	3	0	0	3	1	1	2	0	0	3	0	1	2	19	1	1	1	0				96	0	0	0	0	0	0
8917	N4	1	13	169	2197	28561	30.4	1	1	371293			1	3	0	1	3	0	0	2	2	3	0	0	3	1	1	2	0	0	3	0	1	2	19	1	1	1	0				13	0	0	0	0	0	0
8917	N9	1	60	3600	216000	12960000	31.42	1	1	777600000			1	3	0	1	3	0	0	2	2	3	0	0	3	1	1	2	0	0	3	0	1	2	19	1	1	1	0	0	0	0	60	0	0	0	0	0	0
8917	N8	1	36	1296	46656	1679616	32.207001	1	1	60466176			1	3	0	1	3	0	0	2	2	3	0	0	3	1	1	2	0	0	3	0	1	2	19	1	1	1	0	0	0	0	36	0	0	0	0	0	0
8917			0	0	0	0				0			1	3	0			0					0										1	2
8917			7	49	343	2401				16807			1	3	0			0					0										1	2
8917			24	576	13824	331776				7962624			1	3	0			0					0										1	2
8918	N4	1	13	169	2197	28561	34.343002	1	1	371293			1	2	0	0	3	0	0	3					2	1	0	2	1	1	1	1	0	0	20	1	0	0	0	0	0	0	13	0	0	0	0	0	0
8918	N5	1	18	324	5832	104976	25.292999	1	1	1889568			1	2	0	0	3	0	0	3					2	1	0	2	1	1	1	1	0	0	20	1	0	0	0	0	0	0	18	0	0	0	0	0	0
8918	N9	1	60	3600	216000	12960000	21.925999	1	1	777600000			1	2	0	0	3	0	0	3					2	1	0	2	1	1	1	1	0	0	20	1	1	1	0	0	0	0	60	0	0	0	0	0	0
8918	N2		3	9	27	81	0	0	0	243			1	2	0	0	3	0	0	3					2	1	0	2	1	1	1	1	0	0	20	1	0	0	0	0	0	0	3	0	0	0	0	0	0
8918			7	49	343	2401				16807			1	2	0			0															0	0
8918			96	9216	884736	84934656				8153726976			1	2	0			0															0	0
8918			24	576	13824	331776				7962624			1	2	0			0															0	0
8918			36	1296	46656	1679616				60466176			1	2	0			0															0	0
8918			0	0	0	0				0			1	2	0			0															0	0
8919	N10	1	96	9216	884736	84934656	28.543499	1	1	8153726976			2	2	0	1	2	0	0	3	2	3	0	0	3	1	0	2	0	0	3	1	1	0	34	3	1	1	0				96	0	0	0	0	0	0
8919	N9	1	60	3600	216000	12960000	21.005501	1	1	777600000			2	2	0	1	2	0	0	3	2	3	0	0	3	1	0	2	0	0	3	1	1	0	34	3	1	1	0	0	0	0	60	1	0	1	0	0	0
8919	N4	1	13	169	2197	28561	36.25	1	1	371293			2	2	0	1	2	0	0	3	2	3	0	0	3	1	0	2	0	0	3	1	1	0	34	3	1	1	0				13	0	0	0	0	0	0
8919	N8	1	36	1296	46656	1679616	35.651699	1	1	60466176			2	2	0	1	2	0	0	3	2	3	0	0	3	1	0	2	0	0	3	1	1	0	34	3	1	1	0	0	0	0	36	0	0	0	0	0	0
8919	N6		24	576	13824	331776	0	0	0	7962624			2	2	0	1	2	0	0	3	2	3	0	0	3	1	0	2	0	0	3	1	1	0	34	3	1	1	0	0	0	0	24	0	0	0	0	0	0
8919			0	0	0	0				0			2	2	0			0					0										1	0
8919			7	49	343	2401				16807			2	2	0			0					0										1	0
8920	N3		7	49	343	2401	0	0	0	16807			1	3	0	1	3	0	0	2	2	3	0	0	3	1	0	2	0	0	3	1	1	6	21	2	0	1	0	1	0	1	7	0	0	0	0	0	0
8920	N4	1	13	169	2197	28561	35.5	1	1	371293			1	3	0	1	3	0	0	2	2	3	0	0	3	1	0	2	0	0	3	1	1	6	21	2	0	1	0	1	0	1	13	0	0	0	0	0	0
8920	N9		60	3600	216000	12960000	0	0	0	777600000			1	3	0	1	3	0	0	2	2	3	0	0	3	1	0	2	0	0	3	1	1	6	21	2	1	1	0	1	0	1	60	0	0	0	0	0	0
8920	N5		18	324	5832	104976	0	0	0	1889568			1	3	0	1	3	0	0	2	2	3	0	0	3	1	0	2	0	0	3	1	1	6	21	2	0	1	0	1	0	1	18	0	0	0	0	0	0
8920	N8		36	1296	46656	1679616	0	0	0	60466176			1	3	0	1	3	0	0	2	2	3	0	0	3	1	0	2	0	0	3	1	1	6	21	2	1	1	0	1	0	1	36				0	0	0
8920	N1		0	0	0	0	0	0	0	0			1	3	0	1	3	0	0	2	2	3	0	0	3	1	0	2	0	0	3	1	1	6	21	2	0	1	0	1	0	1	0				0	0	0
8920	N10		96	9216	884736	84934656	0	0	0	8153726976			1	3	0	1	3	0	0	2	2	3	0	0	3	1	0	2	0	0	3	1	1	6	21	2	1	1	0				96	0	0	0	0	0	0
8920			24	576	13824	331776				7962624			1	3	0			0					0										1	6
8921	N3	1	7	49	343	2401	29.58	1	1	16807			1	3	0	1	2	0	0	3	2	2		0	1	2	0	2	0	1	2	0	0	5	22	2	0	0	0				7	0	0	0			0
8921	N4	1	13	169	2197	28561	31.77	1	1	371293			1	3	0	1	2	0	0	3	2	2		0	1	2	0	2	0	1	2	0	0	5	22	2	1	0	0	0	0	0	13	0	0	0			0
8921	N9	1	60	3600	216000	12960000	36.459999	1	1	777600000			1	3	0	1	2	0	0	3	2	2		0	1	2	0	2	0	1	2	0	0	5	22	2	1	1	0	0	0	0	60	0	0	0			0
8921	N8	1	36	1296	46656	1679616	29.790001	1	1	60466176			1	3	0	1	2	0	0	3	2	2		0	1	2	0	2	0	1	2	0	0	5	22	2	0	1	0	0	0	0	36	0	0	0			0
8921			24	576	13824	331776				7962624			1	3	0			0															0	5
8921			0	0	0	0				0			1	3	0			0															0	5
8921			96	9216	884736	84934656				8153726976			1	3	0			0															0	5
8922	N6	1	24	576	13824	331776	30.996	1	1	7962624			1	2	0	1	2	0	1	3			0		3	1	0	2	1	0	6	1	1	5	19	1	1	1	0	0	0	0	24	0	0	0	1	0	1
8922	N7		30	900	27000	810000	0	0	0	24300000			1	2	0	1	2	0	1	3			0		3	1	0	2	1	0	6	1	1	5	19	1	1	1	0	0	0	0					1	0	1
8922	N3		7	49	343	2401	0	0	0	16807			1	2	0	1	2	0	1	3			0		3	1	0	2	1	0	6	1	1	5	19	1	0	1	0	0	0	0	7	0	0	0	1	0	1
8922	N8	1	36	1296	46656	1679616	37.580002	1	1	60466176			1	2	0	1	2	0	1	3			0		3	1	0	2	1	0	6	1	1	5	19	1	1	1	0	0	0	0	36	0	0	0	1	0	1
8922	N10		96	9216	884736	84934656	0	0	0	8153726976			1	2	0	1	2	0	1	3			0		3	1	0	2	1	0	6	1	1	5	19	1	1	1	0				96	0	0	0	1	0	1
8922	N9	1	60	3600	216000	12960000	33.080002	1	1	777600000			1	2	0	1	2	0	1	3			0		3	1	0	2	1	0	6	1	1	5	19	1	1	1	0	0	0	0	60	0	0	0	1	0	1
8922			0	0	0	0				0			1	2	0			0					0										1	5
8922			13	169	2197	28561				371293			1	2	0			0					0										1	5
8923	N3	1	7	49	343	2401	33.669998	1	1	16807			2	3	0	1	2	0	0	3	2	1	1	0	1	1	1	1	1	1	1.2	0	0	6	29	2	0	0	0	0	0	0	7	0	0	0	0	0	0
8923	N9	1	60	3600	216000	12960000	34.538002	1	1	777600000			2	3	0	1	2	0	0	3	2	1	1	0	1	1	1	1	1	1	1.2	0	0	6	29	2	1	0	1	0	0	0	60	0	0	0	0	0	0
8923	N10		96	9216	884736	84934656	0	0	0	8153726976			2	3	0	1	2	0	0	3	2	1	1	0	1	1	1	1	1	1	1.2	0	0	6	29	2	1	1	1				96	0	0	0	0	0	0
8923	N8	1	36	1296	46656	1679616	34.0625	1	1	60466176			2	3	0	1	2	0	0	3	2	1	1	0	1	1	1	1	1	1	1.2	0	0	6	29	2	1	1	0	0	0	0	36	0	0	0	0	0	0
8923	N4	1	13	169	2197	28561	35.099998	1	1	371293			2	3	0	1	2	0	0	3	2	1	1	0	1	1	1	1	1	1	1.2	0	0	6	29	2	0	0	0	0	0	0	13	0	0	0	0	0	0
8923			0	0	0	0				0			2	3	0			0					1										0	6
8923			24	576	13824	331776				7962624			2	3	0			0					1										0	6
8924	N7	1	30	900	27000	810000	36.23	1	1	24300000			1	2	0	0	2	0	0	2	1	2	0	0	3	1	0	2	1	0	2	1	0	2	18	1	1	1	0	0	1	1	30	0	0	0	0	0	0
8924	N3		7	49	343	2401	0	0	0	16807			1	2	0	0	2	0	0	2	1	2	0	0	3	1	0	2	1	0	2	1	0	2	18	1	0	1	0	0	1	1	7	0	0	0	0	0	0
8924	N4	1	13	169	2197	28561	35.73835	1	1	371293			1	2	0	0	2	0	0	2	1	2	0	0	3	1	0	2	1	0	2	1	0	2	18	1	1	1	0	0	1	1	13	0	0	0	0	0	0
8924			60	3600	216000	12960000				777600000			1	2	0			0					0										0	2
8924			0	0	0	0				0			1	2	0			0					0										0	2
8924			36	1296	46656	1679616				60466176			1	2	0			0					0										0	2
8924			96	9216	884736	84934656				8153726976			1	2	0			0					0										0	2
8924			24	576	13824	331776				7962624			1	2	0			0					0										0	2
8925	N8		36	1296	46656	1679616	0	0	0	60466176			3	3	0	1	1	0		3	2			0	2	1	1	2	0	0		0	0	12	30	3	1	0	1	0	1	1	36	1	0	1
8925			13	169	2197	28561				371293			3	3	0			0															0	12
8925			60	3600	216000	12960000				777600000			3	3	0			0															0	12
8925			96	9216	884736	84934656				8153726976			3	3	0			0															0	12
8925			24	576	13824	331776				7962624			3	3	0			0															0	12
8925			7	49	343	2401				16807			3	3	0			0															0	12
8925			0	0	0	0				0			3	3	0			0															0	12
8926	N9	1	60	3600	216000	12960000	33.644852	1	1	777600000			2	3	0	1	3	0	0	3	2	3		0	3	1	0	2	1	0	6	1	1	5	32	3	1	1	0	0	0	0	60	0	0	0	0	0	1
8926	N4		13	169	2197	28561	0	0	0	371293			2	3	0	1	3	0	0	3	2	3		0	3	1	0	2	1	0	6	1	1	5	32	3	0	1	1				13	0	0	0	0	0	1
8926	N6	1	24	576	13824	331776	34.689999	1	1	7962624			2	3	0	1	3	0	0	3	2	3		0	3	1	0	2	1	0	6	1	1	5	32	3	0	1	0	0	0	0	24	0	0	0	0	0	1
8926	N8		36	1296	46656	1679616	0	0	0	60466176			2	3	0	1	3	0	0	3	2	3		0	3	1	0	2	1	0	6	1	1	5	32	3	1	1	0	0	0	0	36	0	0	0	0	0	1
8926	N10		96	9216	884736	84934656	0	0	0	8153726976			2	3	0	1	3	0	0	3	2	3		0	3	1	0	2	1	0	6	1	1	5	32	3	1	1	0				96	0	0	0	0	0	1
8926			7	49	343	2401				16807			2	3	0			0															1	5
8926			0	0	0	0				0			2	3	0			0															1	5
8927	N9	1	60	3600	216000	12960000	32.889999	1	1	777600000			2	3	0	1	2	0		3	2	2		0	2	2	0	2	0	1	1.2	0	1	6	35	3	1	1	1	0	0	0	60	0	0	0	0	0	0
8927	N10		96	9216	884736	84934656	0	0	0	8153726976			2	3	0	1	2	0		3	2	2		0	2	2	0	2	0	1	1.2	0	1	6	35	3	1	1	1				96	0	0	0	0	0	0
8927	N2		3	9	27	81	0	0	0	243			2	3	0	1	2	0		3	2	2		0	2	2	0	2	0	1	1.2	0	1	6	35	3	0	0	1	0	0	0	3	0	0	0	0	0	0
8927	N1		0	0	0	0	0	0	0	0			2	3	0	1	2	0		3	2	2		0	2	2	0	2	0	1	1.2	0	1	6	35	3	0	0	1	0	0	0	0				0	0	0
8927	N8	1	36	1296	46656	1679616	33.82	1	1	60466176			2	3	0	1	2	0		3	2	2		0	2	2	0	2	0	1	1.2	0	1	6	35	3	1	1	0	0	0	0	36	0	0	0	0	0	0
8927			7	49	343	2401				16807			2	3	0			0															1	6
8927			13	169	2197	28561				371293			2	3	0			0															1	6
8927			24	576	13824	331776				7962624			2	3	0			0															1	6
8928	N3	1	7	49	343	2401	33.650002	1	1	16807			3	3	0	0	1	0	0	3					3	1	1	2	1	0	4.5	1	1	5	30	3	0	1	0	0	0	0	7	0	0	0	0	0	0
8928	N10	1	96	9216	884736	84934656	32.9165	1	1	8153726976			3	3	0	0	1	0	0	3					3	1	1	2	1	0	4.5	1	1	5	30	3	0	1	0				96	1	1	0	0	0	0
8928	N4	1	13	169	2197	28561	33.099998	1	1	371293			3	3	0	0	1	0	0	3					3	1	1	2	1	0	4.5	1	1	5	30	3	0	1	0	0	0	0	13	1	1	0	0	0	0
8928			60	3600	216000	12960000				777600000			3	3	0			0															1	5
8928			24	576	13824	331776				7962624			3	3	0			0															1	5
8928			36	1296	46656	1679616				60466176			3	3	0			0															1	5
8928			0	0	0	0				0			3	3	0			0															1	5
8929	N7	1	30	900	27000	810000	35.279999	1	1	24300000			1	2	0	1	3	0	0	2	2	3	0	0	2	2	0	2	0	1	2	1	1	5	20	1	0	0	0	0	0	0					1	1	0
8929	N8	1	36	1296	46656	1679616	35.686668	1	1	60466176			1	2	0	1	3	0	0	2	2	3	0	0	2	2	0	2	0	1	2	1	1	5	20	1	1	1	1	0	0	0	36				1	1	0
8929	N4		13	169	2197	28561	0	0	0	371293			1	2	0	1	3	0	0	2	2	3	0	0	2	2	0	2	0	1	2	1	1	5	20	1	0	0	0	0	0	0	13	0	0	0	1	1	0
8929	N3	1	7	49	343	2401	33.790001	1	1	16807			1	2	0	1	3	0	0	2	2	3	0	0	2	2	0	2	0	1	2	1	1	5	20	1	0	0	0	0	0	0	7	0	0	0	1	1	0
8929	N10	1	96	9216	884736	84934656	27.4785	1	1	8153726976			1	2	0	1	3	0	0	2	2	3	0	0	2	2	0	2	0	1	2	1	1	5	20	1	1	1	0				96	0	0	0	1	1	0
8929	N9	1	60	3600	216000	12960000	32.381348	1	1	777600000			1	2	0	1	3	0	0	2	2	3	0	0	2	2	0	2	0	1	2	1	1	5	20	1	1	1	0	0	0	0	60	0	0	0	1	1	0
8929	N5		18	324	5832	104976	0	0	0	1889568			1	2	0	1	3	0	0	2	2	3	0	0	2	2	0	2	0	1	2	1	1	5	20	1	0	0	0	0	0	0	18	0	0	0	1	1	0
8929			24	576	13824	331776				7962624			1	2	0			0					0										1	5
8929			0	0	0	0				0			1	2	0			0					0										1	5
8930	N9	1	60	3600	216000	12960000	31.620001	1	1	777600000			1	3	0	1	2	0	0	3		3			1	2	1	2	0	1		0	1	2	17	1	1	1	1	0	0	0	60	1	0	1	0	0
8930	N10		96	9216	884736	84934656	0	0	0	8153726976			1	3	0	1	2	0	0	3		3			1	2	1	2	0	1		0	1	2	17	1	1	1	1				96	0	0	0	0	0
8930			0	0	0	0				0			1	3	0			0															1	2
8930			36	1296	46656	1679616				60466176			1	3	0			0															1	2
8930			13	169	2197	28561				371293			1	3	0			0															1	2
8930			7	49	343	2401				16807			1	3	0			0															1	2
8930			24	576	13824	331776				7962624			1	3	0			0															1	2
8931	N9	1	60	3600	216000	12960000	34.830002	1	1	777600000			1	3	0	1	2	0	1	1	2	3		0	2	1	0	2	0	1	2	0	1	2	19	1	1	1	0	0	0	0	60	0	0	0	0	0	0
8931	N8	1	36	1296	46656	1679616	35.689999	1	1	60466176			1	3	0	1	2	0	1	1	2	3		0	2	1	0	2	0	1	2	0	1	2	19	1	1	1	0	0	0	0	36	0	0	0	0	0	0
8931	N4		13	169	2197	28561	0	0	0	371293			1	3	0	1	2	0	1	1	2	3		0	2	1	0	2	0	1	2	0	1	2	19	1	1	0	1				13	0	0	0	0	0	0
8931	N10	1	96	9216	884736	84934656	21.193001	1	1	8153726976			1	3	0	1	2	0	1	1	2	3		0	2	1	0	2	0	1	2	0	1	2	19	1	1	1	0				96	1	1	1	0	0	0
8931			24	576	13824	331776				7962624			1	3	0			0															1	2
8931			0	0	0	0				0			1	3	0			0															1	2
8931			7	49	343	2401				16807			1	3	0			0															1	2
8932	N6	1	24	576	13824	331776	32.580002	1	1	7962624			1	2	0	1	3	0	1	2	2	3	1	0	3	2	0	2	1	0	7	0	0	0	26	2	1	0	0	0	0	0	24	0	0	0	0	0	1
8932			36	1296	46656	1679616				60466176			1	2	0			0					1										0	0
8932			60	3600	216000	12960000				777600000			1	2	0			0					1										0	0
8932			13	169	2197	28561				371293			1	2	0			0					1										0	0
8932			96	9216	884736	84934656				8153726976			1	2	0			0					1										0	0
8932			7	49	343	2401				16807			1	2	0			0					1										0	0
8932			0	0	0	0				0			1	2	0			0					1										0	0
8933	N6		24	576	13824	331776	0	0	0	7962624			3		0	1	1	0	1	3	2		0	0	1	1	1	2	0	0		0	0	5	27	2	0	0	0	0	0	0	24	1	1	0
8933			0	0	0	0				0			3		0			0					0										0	5
8933			36	1296	46656	1679616				60466176			3		0			0					0										0	5
8933			13	169	2197	28561				371293			3		0			0					0										0	5
8933			60	3600	216000	12960000				777600000			3		0			0					0										0	5
8933			7	49	343	2401				16807			3		0			0					0										0	5
8933			96	9216	884736	84934656				8153726976			3		0			0					0										0	5
8934	N4		13	169	2197	28561	0	0	0	371293			1	3	0	1	2	0	0	2	2	3			3	1	0	2	0	1	3	1	1	0	18	1	0	0	1	0	0	0	13	0	0	0	0	1	0
8934	N9		60	3600	216000	12960000	0	0	0	777600000			1	3	0	1	2	0	0	2	2	3			3	1	0	2	0	1	3	1	1	0	18	1	1	1	0	0	0	0	60	0	0	0	0	1	0
8934			24	576	13824	331776				7962624			1	3	0			0															1	0
8934			0	0	0	0				0			1	3	0			0															1	0
8934			7	49	343	2401				16807			1	3	0			0															1	0
8934			96	9216	884736	84934656				8153726976			1	3	0			0															1	0
8934			36	1296	46656	1679616				60466176			1	3	0			0															1	0
8935	N8		36	1296	46656	1679616	0	0	0	60466176			2	3	0	1	2	0	0	2	2	2	1	0	2	1	1	2	0	0	1.2	0	1	3	19	1	1	0	0	0	0	0	36	0	0	0			0
8935	N3		7	49	343	2401	0	0	0	16807			2	3	0	1	2	0	0	2	2	2	1	0	2	1	1	2	0	0	1.2	0	1	3	19	1	0	0	0	0	0	0	7	0	0	0			0
8935			60	3600	216000	12960000				777600000			2	3	0			0					1										1	3
8935			13	169	2197	28561				371293			2	3	0			0					1										1	3
8935			0	0	0	0				0			2	3	0			0					1										1	3
8935			24	576	13824	331776				7962624			2	3	0			0					1										1	3
8935			96	9216	884736	84934656				8153726976			2	3	0			0					1										1	3
8936	N3	1	7	49	343	2401	34.490002	1	1	16807			1		1	0	2	0	0	1	1			0	2	1	0	2	1	1	1.8	1	1	5	19	1	0	1	0	0	0	0	7	0	0	0	0	0	0
8936	N8		36	1296	46656	1679616	0	0	0	60466176			1		1	0	2	0	0	1	1			0	2	1	0	2	1	1	1.8	1	1	5	19	1	0	1	1				36	0	0	0	0	0	0
8936	N5	1	18	324	5832	104976	33.501335	1	1	1889568			1		1	0	2	0	0	1	1			0	2	1	0	2	1	1	1.8	1	1	5	19	1	0	1	0	0	0	0	18	0	0	0	0	0	0
8936	N10		96	9216	884736	84934656	0	0	0	8153726976			1		1	0	2	0	0	1	1			0	2	1	0	2	1	1	1.8	1	1	5	19	1	1	1	0				96				0	0	0
8936	N4	1	13	169	2197	28561	32.079502	1	1	371293			1		1	0	2	0	0	1	1			0	2	1	0	2	1	1	1.8	1	1	5	19	1	0	1	0	0	0	0	13	0	0	0	0	0	0
8936	N9	1	60	3600	216000	12960000	23.931999	1	1	777600000			1		1	0	2	0	0	1	1			0	2	1	0	2	1	1	1.8	1	1	5	19	1		1	0	0	0	0	60	0	0	0	0	0	0
8936			24	576	13824	331776				7962624			1		1			0															1	5
8936			0	0	0	0				0			1		1			0															1	5
8937	N1		0	0	0	0	0	0	0	0			1	2	0	1	2	0	1	2	2	2		0	3	1	0	2	0	0	2.4000001	0	0	6	17	1	0	0	0	0	0	0	0				0	0	0
8937	N9	1	60	3600	216000	12960000	21.019001	1	1	777600000			1	2	0	1	2	0	1	2	2	2		0	3	1	0	2	0	0	2.4000001	0	0	6	17	1	1	1	0	0	0	0	60	0	0	0	0	0	0
8937	N6	1	24	576	13824	331776	33.885002	1	1	7962624			1	2	0	1	2	0	1	2	2	2		0	3	1	0	2	0	0	2.4000001	0	0	6	17	1	0	0	0	0	0	0	24	0	0	0	0	0	0
8937	N10	1	96	9216	884736	84934656	33.526501	1	1	8153726976			1	2	0	1	2	0	1	2	2	2		0	3	1	0	2	0	0	2.4000001	0	0	6	17	1	1	1	0				96	1	1	0	0	0	0
8937	N4	1	13	169	2197	28561	33.037003	1	1	371293			1	2	0	1	2	0	1	2	2	2		0	3	1	0	2	0	0	2.4000001	0	0	6	17	1	0	0	0	0	0	0	13	0	0	0	0	0	0
8937			7	49	343	2401				16807			1	2	0			0															0	6
8937			36	1296	46656	1679616				60466176			1	2	0			0															0	6
8938	N4	1	13	169	2197	28561	33.757	1	1	371293			1	3	0	1	2	0	1	3	2	2	1	0	2	2	0	2	0	1	2	0	0	0	22	2	1	0	0	0	0	0	13	0	0	0	0	1	0
8938	N8	1	36	1296	46656	1679616	15.5085	1	1	60466176			1	3	0	1	2	0	1	3	2	2	1	0	2	2	0	2	0	1	2	0	0	0	22	2	0	1	0	0	0	0	36	0	0	0	0	1	0
8938	N7		30	900	27000	810000	0	0	0	24300000			1	3	0	1	2	0	1	3	2	2	1	0	2	2	0	2	0	1	2	0	0	0	22	2	1	0	1	0	0	0					0	1	0
8938	N6	1	24	576	13824	331776	28.909	1	1	7962624			1	3	0	1	2	0	1	3	2	2	1	0	2	2	0	2	0	1	2	0	0	0	22	2	1	0	1	0	0	0	24	0	0	0	0	1	0
8938	N9	1	60	3600	216000	12960000	17.264999	1	1	777600000			1	3	0	1	2	0	1	3	2	2	1	0	2	2	0	2	0	1	2	0	0	0	22	2	1	1	0	0	0	0	60	0	0	0	0	1	0
8938	N10		96	9216	884736	84934656	0	0	0	8153726976			1	3	0	1	2	0	1	3	2	2	1	0	2	2	0	2	0	1	2	0	0	0	22	2	1	1	0				96	0	0	0	0	1	0
8938			0	0	0	0				0			1	3	0			0					1										0	0
8938			7	49	343	2401				16807			1	3	0			0					1										0	0
8939	N10	1	96	9216	884736	84934656	22.731501	1	1	8153726976			1	1	1	0	2	0	0	2	2	1	1	0	1	1	0	2	1	0		0	1	5	18	1	1	1	0				96	0	0	0	1	0
8939	N4		13	169	2197	28561	0	0	0	371293			1	1	1	0	2	0	0	2	2	1	1	0	1	1	0	2	1	0		0	1	5	18	1	0	0	0	0	0	0	13	0	0	0	1	0
8939	N7	1	30	900	27000	810000	34.272675	1	1	24300000			1	1	1	0	2	0	0	2	2	1	1	0	1	1	0	2	1	0		0	1	5	18	1	0	0	0	0	0	0					1	0
8939	N6	1	24	576	13824	331776	31.41	1	1	7962624			1	1	1	0	2	0	0	2	2	1	1	0	1	1	0	2	1	0		0	1	5	18	1	0	0	0	0	0	0	24	1	1	0	1	0
8939	N3	1	7	49	343	2401	34.493286	1	1	16807			1	1	1	0	2	0	0	2	2	1	1	0	1	1	0	2	1	0		0	1	5	18	1	0	0	0	0	0	0	7	0	0	0	1	0
8939	N9	1	60	3600	216000	12960000	21.851501	1	1	777600000			1	1	1	0	2	0	0	2	2	1	1	0	1	1	0	2	1	0		0	1	5	18	1	1	1	0	0	0	0	60	0	0	0	1	0
8939			0	0	0	0				0			1	1	1			0					1										1	5
8939			36	1296	46656	1679616				60466176			1	1	1			0					1										1	5
8940	N10	1	96	9216	884736	84934656	24.077499	1	1	8153726976			2	3	0	0	1	0	0	2	2	1	1	0	2	2	0	2	0	1	2	0	1	5	18	1	1	1	0				96	1	0	1	0	0	0
8940	N9	1	60	3600	216000	12960000	16.7535	1	1	777600000			2	3	0	0	1	0	0	2	2	1	1	0	2	2	0	2	0	1	2	0	1	5	18	1	1	1	1	0	0	0	60	0	0	0	0	0	0
8940			0	0	0	0				0			2	3	0			0					1										1	5
8940			7	49	343	2401				16807			2	3	0			0					1										1	5
8940			36	1296	46656	1679616				60466176			2	3	0			0					1										1	5
8940			13	169	2197	28561				371293			2	3	0			0					1										1	5
8940			24	576	13824	331776				7962624			2	3	0			0					1										1	5
8941	N9		60	3600	216000	12960000	0	0	0	777600000			2	2	0	1	1	0	0	3	2	1	1	0	1	2	0	1	0	1	1	0	0	7	29	2	1	0	1	0	1	1	60	0	0	0	0	0	0
8941	N4	1	13	169	2197	28561	35.744499	1	1	371293			2	2	0	1	1	0	0	3	2	1	1	0	1	2	0	1	0	1	1	0	0	7	29	2	0	0	0	0	1	1	13	0	0	0	0	0	0
8941	N8	1	36	1296	46656	1679616	33.77	1	1	60466176			2	2	0	1	1	0	0	3	2	1	1	0	1	2	0	1	0	1	1	0	0	7	29	2	1	0	0	0	1	1	36	0	0	0	0	0	0
8941	N10		96	9216	884736	84934656	0	0	0	8153726976			2	2	0	1	1	0	0	3	2	1	1	0	1	2	0	1	0	1	1	0	0	7	29	2	1	0	1				96	0	0	0	0	0	0
8941	N5		18	324	5832	104976	0	0	0	1889568			2	2	0	1	1	0	0	3	2	1	1	0	1	2	0	1	0	1	1	0	0	7	29	2	0	0	0	0	1	1	18	0	0	0	0	0	0
8941			24	576	13824	331776				7962624			2	2	0			0					1										0	7
8941			7	49	343	2401				16807			2	2	0			0					1										0	7
8941			0	0	0	0				0			2	2	0			0					1										0	7
8942	N8		36	1296	46656	1679616	0	0	0	60466176			2	2	0	1	3	0	1	3	1	2	1	0	3	1	0	2	1	0	2	0	1	3	31	3	1	1	0	0	0	0	36	1	0	1	1	0	0
8942	N2	1	3	9	27	81	36.332516	1	1	243			2	2	0	1	3	0	1	3	1	2	1	0	3	1	0	2	1	0	2	0	1	3	31	3	0	0	1	0	0	0	3	0	0	0	1	0	0
8942	N9		60	3600	216000	12960000	0	0	0	777600000			2	2	0	1	3	0	1	3	1	2	1	0	3	1	0	2	1	0	2	0	1	3	31	3	1	1	0	0	0	0	60	0	0	0	1	0	0
8942	N4		13	169	2197	28561	0	0	0	371293			2	2	0	1	3	0	1	3	1	2	1	0	3	1	0	2	1	0	2	0	1	3	31	3		0	0	0	0	0	13	0	0	0	1	0	0
8942	N10	1	96	9216	884736	84934656	33.797821	1	1	8153726976			2	2	0	1	3	0	1	3	1	2	1	0	3	1	0	2	1	0	2	0	1	3	31	3	1	1	0				96	0	0	0	1	0	0
8942	N3		7	49	343	2401	0	0	0	16807			2	2	0	1	3	0	1	3	1	2	1	0	3	1	0	2	1	0	2	0	1	3	31	3	0	0	0	0	0	0	7	0	0	0	1	0	0
8942			0	0	0	0				0			2	2	0			0					1										1	3
8942			24	576	13824	331776				7962624			2	2	0			0					1										1	3
8943	N2		3	9	27	81	0	0	0	243			1	3	0	1	2	0	0	3	2	3	0	0	1	2	0	1	0	0	2	0	1	7	33	3	0	0	0	0	0	0	3	0	0	0	0	0	0
8943	N8	1	36	1296	46656	1679616	36.138916	1	1	60466176			1	3	0	1	2	0	0	3	2	3	0	0	1	2	0	1	0	0	2	0	1	7	33	3	1	1	0	0	0	0	36	0	0	0	0	0	0
8943	N9		60	3600	216000	12960000	0	0	0	777600000			1	3	0	1	2	0	0	3	2	3	0	0	1	2	0	1	0	0	2	0	1	7	33	3	1	1	0	0	0	0	60	0	0	0	0	0	0
8943	N10		96	9216	884736	84934656	0	0	0	8153726976			1	3	0	1	2	0	0	3	2	3	0	0	1	2	0	1	0	0	2	0	1	7	33	3	1	1	0				96	0	0	0	0	0	0
8943	N4		13	169	2197	28561	0	0	0	371293			1	3	0	1	2	0	0	3	2	3	0	0	1	2	0	1	0	0	2	0	1	7	33	3	1	0	0				13	0	0	0	0	0	0
8943			7	49	343	2401				16807			1	3	0			0					0										1	7
8943			0	0	0	0				0			1	3	0			0					0										1	7
8943			24	576	13824	331776				7962624			1	3	0			0					0										1	7
8944	N9	1	60	3600	216000	12960000	22.1045	1	1	777600000			1	2	0	1	3	0	0	3	2	3	0	0	3	1	0	2	0	0	3.5	1	0	5	34	3	1	1	0	1	0	1	60	0	0	0	0	0	0
8944	N3	1	7	49	343	2401	34.000999	1	1	16807			1	2	0	1	3	0	0	3	2	3	0	0	3	1	0	2	0	0	3.5	1	0	5	34	3	0	0	0	1	0	1	7	0	0	0	0	0	0
8944	N6		24	576	13824	331776	0	0	0	7962624			1	2	0	1	3	0	0	3	2	3	0	0	3	1	0	2	0	0	3.5	1	0	5	34	3	0	0	0	1	0	1	24	0	0	0	0	0	0
8944	N2		3	9	27	81	0	0	0	243			1	2	0	1	3	0	0	3	2	3	0	0	3	1	0	2	0	0	3.5	1	0	5	34	3	0	0	1	1	0	1	3	0	0	0	0	0	0
8944	N7		30	900	27000	810000	0	0	0	24300000			1	2	0	1	3	0	0	3	2	3	0	0	3	1	0	2	0	0	3.5	1	0	5	34	3	0	0	0	1	0	1	30	0	0	0	0	0	0
8944	N8	1	36	1296	46656	1679616	37.483421	1	1	60466176			1	2	0	1	3	0	0	3	2	3	0	0	3	1	0	2	0	0	3.5	1	0	5	34	3	1	1	1	1	0	1	36	0	0	0	0	0	0
8944	N1		0	0	0	0	0	0	0	0			1	2	0	1	3	0	0	3	2	3	0	0	3	1	0	2	0	0	3.5	1	0	5	34	3	0	0	1	1	0	1	0				0	0	0
8944	N10		96	9216	884736	84934656	0	0	0	8153726976			1	2	0	1	3	0	0	3	2	3	0	0	3	1	0	2	0	0	3.5	1	0	5	34	3	1	1	0				96	0	0	0	0	0	0
8944			13	169	2197	28561				371293			1	2	0			0					0										0	5
8945	N6	1	24	576	13824	331776	21.447647	1	1	7962624			2	3	1	1	2	0	1	3	2	2		0	1	1	0	2	1	0	2	0	0	3	28	2	1	0	0	0	0	0	24	1	1	0	1	1	0
8945	N7		30	900	27000	810000	0	0	0	24300000			2	3	1	1	2	0	1	3	2	2		0	1	1	0	2	1	0	2	0	0	3	28	2	1	0	0	0	0	0	30	0	0	0	1	1	0
8945	N1		0	0	0	0	0	0	0	0			2	3	1	1	2	0	1	3	2	2		0	1	1	0	2	1	0	2	0	0	3	28	2	0	0	0	0	0	0	0				1	1	0
8945	N8	1	36	1296	46656	1679616	14.751486	1	1	60466176			2	3	1	1	2	0	1	3	2	2		0	1	1	0	2	1	0	2	0	0	3	28	2	1	1	1	0	0	0	36	0	0	0	1	1	0
8945	N9	1	60	3600	216000	12960000	30.880011	1	1	777600000			2	3	1	1	2	0	1	3	2	2		0	1	1	0	2	1	0	2	0	0	3	28	2	1	1	1	0	0	0	60	1	1	0	1	1	0
8945	N5		18	324	5832	104976	0	0	0	1889568			2	3	1	1	2	0	1	3	2	2		0	1	1	0	2	1	0	2	0	0	3	28	2	0	0	0	0	0	0		0	0	0	1	1	0
8945	N10	1	96	9216	884736	84934656	24.6945	1	1	8153726976			2	3	1	1	2	0	1	3	2	2		0	1	1	0	2	1	0	2	0	0	3	28	2	1	1	0				96	0	0	0	1	1	0
8945	N4	1	13	169	2197	28561	35.919998	1	1	371293			2	3	1	1	2	0	1	3	2	2		0	1	1	0	2	1	0	2	0	0	3	28	2	0	0	0	0	0	0	13	0	0	0	1	1	0
8945			7	49	343	2401				16807			2	3	1			0															0	3
8946	N9		60	3600	216000	12960000	0	0	0	777600000			1	3	0	1	3	0	0	2	2	2		0	2	1	0	2	1	0	1.2	1	0	6	21	2	1	1	0	0	0	0	60	1	0	1	0	0	0
8946	N4		13	169	2197	28561	0	0	0	371293			1	3	0	1	3	0	0	2	2	2		0	2	1	0	2	1	0	1.2	1	0	6	21	2	0	0	1	0	0	0	13	0	0	0	0	0	0
8946	N3		7	49	343	2401	0	0	0	16807			1	3	0	1	3	0	0	2	2	2		0	2	1	0	2	1	0	1.2	1	0	6	21	2	0	0	0	0	0	0	7	0	0	0	0	0	0
8946	N8		36	1296	46656	1679616	0	0	0	60466176			1	3	0	1	3	0	0	2	2	2		0	2	1	0	2	1	0	1.2	1	0	6	21	2	1	1	0	0	0	0	36	0	0	0	0	0	0
8946	N10	1	96	9216	884736	84934656	35.328999	1	1	8153726976			1	3	0	1	3	0	0	2	2	2		0	2	1	0	2	1	0	1.2	1	0	6	21	2	1	1	1				96	0	0	0	0	0	0
8946			0	0	0	0				0			1	3	0			0															0	6
8946			24	576	13824	331776				7962624			1	3	0			0															0	6
8947	N8	1	36	1296	46656	1679616	37.306	1	1	60466176			3	2	0	0	2	0	0	2	1	2	0	0	3	1	1	2	1	0	4	1	0		38	3	1	1	0	1	0	1	36	0	0	0	1	1	0
8947	N10		96	9216	884736	84934656	0	0	0	8153726976			3	2	0	0	2	0	0	2	1	2	0	0	3	1	1	2	1	0	4	1	0		38	3	1	1	0				96	0	0	0	1	1	0
8947	N9	1	60	3600	216000	12960000	35.3745	1	1	777600000			3	2	0	0	2	0	0	2	1	2	0	0	3	1	1	2	1	0	4	1	0		38	3	1	1	0	1	0	1	60	0	0	0	1	1	0
8947			13	169	2197	28561				371293			3	2	0			0					0										0
8947			0	0	0	0				0			3	2	0			0					0										0
8947			7	49	343	2401				16807			3	2	0			0					0										0
8947			24	576	13824	331776				7962624			3	2	0			0					0										0
8948	N10		96	9216	884736	84934656	0	0	0	8153726976			1	1	0	1	2	0	0	1	2	3	0	0	2	1	0	2	0	0	1.2	0	1	0	19	1	1	1	0				96	0	0	0	0	0	0
8948	N7	1	30	900	27000	810000	30.978727	1	1	24300000			1	1	0	1	2	0	0	1	2	3	0	0	2	1	0	2	0	0	1.2	0	1	0	19	1	0	0	0	0	0	0	30	0	0	0	0	0	0
8948	N9	1	60	3600	216000	12960000	33.655998	1	1	777600000			1	1	0	1	2	0	0	1	2	3	0	0	2	1	0	2	0	0	1.2	0	1	0	19	1	1	1	0	0	0	0	60	1	1	1	0	0	0
8948	N4	1	13	169	2197	28561	35.704693	1	1	371293			1	1	0	1	2	0	0	1	2	3	0	0	2	1	0	2	0	0	1.2	0	1	0	19	1	0	0	1	0	0	0	13	0	0	0	0	0	0
8948	N3	1	7	49	343	2401	34.273605	1	1	16807			1	1	0	1	2	0	0	1	2	3	0	0	2	1	0	2	0	0	1.2	0	1	0	19	1	0	0	0	0	0	0	7	0	0	0	0	0	0
8948	N2		3	9	27	81	0	0	0	243			1	1	0	1	2	0	0	1	2	3	0	0	2	1	0	2	0	0	1.2	0	1	0	19	1	0	0	1	0	0	0	3	0	0	0	0	0	0
8948			36	1296	46656	1679616				60466176			1	1	0			0					0										1	0
8948			24	576	13824	331776				7962624			1	1	0			0					0										1	0
8948			0	0	0	0				0			1	1	0			0					0										1	0
8949	N6		24	576	13824	331776	0	0	0	7962624			3	3	0	0	2	0	0	3	1	2	0	0	2	2	1	1	0	1	2.5	1	1	1	33	3	1	0	0	0	0	0	24	1	1	0	1	1	0
8949	N10	1	96	9216	884736	84934656	35.411999	1	1	8153726976			3	3	0	0	2	0	0	3	1	2	0	0	2	2	1	1	0	1	2.5	1	1	1	33	3	1	1	1				96	0	0	0	1	1	0
8949	N8		36	1296	46656	1679616	0	0	0	60466176			3	3	0	0	2	0	0	3	1	2	0	0	2	2	1	1	0	1	2.5	1	1	1	33	3	1	0	0	0	0	0	36	0	0	0	1	1	0
8949	N4		13	169	2197	28561	0	0	0	371293			3	3	0	0	2	0	0	3	1	2	0	0	2	2	1	1	0	1	2.5	1	1	1	33	3	0	0	1	0	0	0	13	0	0	0	1	1	0
8949	N9		60	3600	216000	12960000	0	0	0	777600000			3	3	0	0	2	0	0	3	1	2	0	0	2	2	1	1	0	1	2.5	1	1	1	33	3	1	1	0	0	0	0	60	1	0	1	1	1	0
8949			0	0	0	0				0			3	3	0			0					0										1	1
8949			7	49	343	2401				16807			3	3	0			0					0										1	1
8951	N1		0	0	0	0	0	0	0	0			2	3	0	1	2	0	0	3	2	2	0	0	1	2	1	1	0	1	1.5	0	1		25	2	0	0	1	0	1	1	0						0
8951	N9	1	60	3600	216000	12960000	19.758915	1	1	777600000			2	3	0	1	2	0	0	3	2	2	0	0	1	2	1	1	0	1	1.5	0	1		25	2	1	0	0				60	1	1	0			0
8951	N3	1	7	49	343	2401	34.264614	1	1	16807			2	3	0	1	2	0	0	3	2	2	0	0	1	2	1	1	0	1	1.5	0	1		25	2	0	0	1				7	0	0	0			0
8951			13	169	2197	28561				371293			2	3	0			0					0										1
8951			96	9216	884736	84934656				8153726976			2	3	0			0					0										1
8951			24	576	13824	331776				7962624			2	3	0			0					0										1
8951			36	1296	46656	1679616				60466176			2	3	0			0					0										1
8952	N6	1	24	576	13824	331776	36.572792	1	1	7962624			1	2	0	1	3	0	1	2	2	2	0	0	1	2	0	1	0	1		0	1	12	24	2	1	0	1	0	0	0	24	0	0	0	0	1
8952	N3	1	7	49	343	2401	34.651993	1	1	16807			1	2	0	1	3	0	1	2	2	2	0	0	1	2	0	1	0	1		0	1	12	24	2	0	0	0	0	0	0	7	0	0	0	0	1
8952	N2		3	9	27	81	0	0	0	243			1	2	0	1	3	0	1	2	2	2	0	0	1	2	0	1	0	1		0	1	12	24	2	0	0	1	0	0	0	3	0	0	0	0	1
8952	N10		96	9216	884736	84934656	0	0	0	8153726976			1	2	0	1	3	0	1	2	2	2	0	0	1	2	0	1	0	1		0	1	12	24	2	1	0	1				96	0	0	0	0	1
8952	N8		36	1296	46656	1679616	0	0	0	60466176			1	2	0	1	3	0	1	2	2	2	0	0	1	2	0	1	0	1		0	1	12	24	2	1	1	1	0	0	0	36	0	0	0	0	1
8952	N9	1	60	3600	216000	12960000	36.487999	1	1	777600000			1	2	0	1	3	0	1	2	2	2	0	0	1	2	0	1	0	1		0	1	12	24	2	1	1	1	0	0	0	60	0	0	0	0	1
8952			0	0	0	0				0			1	2	0			0					0										1	12
8952			13	169	2197	28561				371293			1	2	0			0					0										1	12
8953	N4		13	169	2197	28561	0	0	0	371293			1	2	0	1	2	0	0	3					1	2	1	1	0	1	3	0	1	5	19	1	0	0	0	0	0	0	13	0	0	0	0	0	0
8953	N10		96	9216	884736	84934656	0	0	0	8153726976			1	2	0	1	2	0	0	3					1	2	1	1	0	1	3	0	1	5	19	1	1	1	0				96	0	0	0	0	0	0
8953	N6		24	576	13824	331776	0	0	0	7962624			1	2	0	1	2	0	0	3					1	2	1	1	0	1	3	0	1	5	19	1	1	0	0	0	0	0	24	0	0	0	0	0	0
8953	N9		60	3600	216000	12960000	0	0	0	777600000			1	2	0	1	2	0	0	3					1	2	1	1	0	1	3	0	1	5	19	1	1	1	0	0	0	0	60	0	0	0	0	0	0
8953	N8		36	1296	46656	1679616	0	0	0	60466176			1	2	0	1	2	0	0	3					1	2	1	1	0	1	3	0	1	5	19	1	1	1	0	0	0	0	36	0	0	0	0	0	0
8953			0	0	0	0				0			1	2	0			0															1	5
8953			7	49	343	2401				16807			1	2	0			0															1	5
8954	N9		60	3600	216000	12960000	0	0	0	777600000			2	3	0	1	2	1	0	3	2	2	0	1	3	1	0	2	1	0	2	1	0	0	28	2	1	1	0	0	0	0	60	0	0	0			0
8954	N4		13	169	2197	28561	0	0	0	371293			2	3	0	1	2	1	0	3	2	2	0	1	3	1	0	2	1	0	2	1	0	0	28	2	1	0	0	0	0	0	13	0	0	0			0
8954	N3	1	7	49	343	2401	35.268616	1	1	16807			2	3	0	1	2	1	0	3	2	2	0	1	3	1	0	2	1	0	2	1	0	0	28	2	0	0	0	0	0	0	7	0	0	0			0
8954	N7		30	900	27000	810000	0	0	0	24300000			2	3	0	1	2	1	0	3	2	2	0	1	3	1	0	2	1	0	2	1	0	0	28	2	1	0	0	0	0	0		0	0	0			0
8954	N8	1	36	1296	46656	1679616	27.929871	1	1	60466176			2	3	0	1	2	1	0	3	2	2	0	1	3	1	0	2	1	0	2	1	0	0	28	2	1	1	0	0	0	0	36	0	0	0			0
8954	N6	1	24	576	13824	331776	28.898148	1	1	7962624			2	3	0	1	2	1	0	3	2	2	0	1	3	1	0	2	1	0	2	1	0	0	28	2	1	0	0	0	0	0	24	0	0	0			0
8954			0	0	0	0				0			2	3	0			1					0										0	0
8954			96	9216	884736	84934656				8153726976			2	3	0			1					0										0	0
8955	N10		96	9216	884736	84934656	0	0	0	8153726976			1	3	1	0	2	0	0	3					2	1	0	2	1	1		1	0	0	17	1	1	1	0				96	0	0	0	0	0
8955	N9	1	60	3600	216000	12960000	31.279999	1	1	777600000			1	3	1	0	2	0	0	3					2	1	0	2	1	1		1	0	0	17	1	1	1	1	1	0	1	60	0	0	0	0	0
8955	N8	1	36	1296	46656	1679616	26.286018	1	1	60466176			1	3	1	0	2	0	0	3					2	1	0	2	1	1		1	0	0	17	1	0	0	0				36	1	1	0	0	0
8955	N6	1	24	576	13824	331776	32.080254	1	1	7962624			1	3	1	0	2	0	0	3					2	1	0	2	1	1		1	0	0	17	1	0	1	0	1	0	1	24	0	0	0	0	0
8955	N4	1	13	169	2197	28561	28.500149	1	1	371293			1	3	1	0	2	0	0	3					2	1	0	2	1	1		1	0	0	17	1	0	1	0				13	0	0	0	0	0
8955			7	49	343	2401				16807			1	3	1			0															0	0
8955			0	0	0	0				0			1	3	1			0															0	0
8956	N10	1	96	9216	884736	84934656	28.13575	1	1	8153726976			1	2	0	0	3	1	1	3					3	2	0	2	0	1	2.8	1	0	1	22	2	1	1	0				96	1	1	0	0	0	0
8956	N8	1	36	1296	46656	1679616	27.378654	1	1	60466176			1	2	0	0	3	1	1	3					3	2	0	2	0	1	2.8	1	0	1	22	2	1	1	0	0	0	0	36	0	0	0	0	0	0
8956	N2		3	9	27	81	0	0	0	243			1	2	0	0	3	1	1	3					3	2	0	2	0	1	2.8	1	0	1	22	2	0	0	0	0	0	0	3	0	0	0	0	0	0
8956	N3		7	49	343	2401	0	0	0	16807			1	2	0	0	3	1	1	3					3	2	0	2	0	1	2.8	1	0	1	22	2	0	0	0	0	0	0	7	0	0	0	0	0	0
8956	N1		0	0	0	0	0	0	0	0			1	2	0	0	3	1	1	3					3	2	0	2	0	1	2.8	1	0	1	22	2	0	0	0	0	0	0	0				0	0	0
8956	N4	1	13	169	2197	28561	32.39072	1	1	371293			1	2	0	0	3	1	1	3					3	2	0	2	0	1	2.8	1	0	1	22	2	0	0	0	0	0	0	13	0	0	0	0	0	0
8956	N9		60	3600	216000	12960000	0	0	0	777600000			1	2	0	0	3	1	1	3					3	2	0	2	0	1	2.8	1	0	1	22	2	1	1	1				60	0	0	0	0	0	0
8956			24	576	13824	331776				7962624			1	2	0			1															0	1
8957	N9	1	60	3600	216000	12960000	23.362999	1	1	777600000			2	3	0	1	2	0	0	3	1	3		0	2	2	0	2	0	1	1.6	1	0	2	25	2	1	1	0				60	0	0	0			0
8957	N4		13	169	2197	28561	0	0	0	371293			2	3	0	1	2	0	0	3	1	3		0	2	2	0	2	0	1	1.6	1	0	2	25	2	0	0	1	0	0	0	13	0	0	0			0
8957	N3	1	7	49	343	2401	37.250336	1	1	16807			2	3	0	1	2	0	0	3	1	3		0	2	2	0	2	0	1	1.6	1	0	2	25	2	0	0	0	0	0	0	7	0	0	0			0
8957	N6		24	576	13824	331776	0	0	0	7962624			2	3	0	1	2	0	0	3	1	3		0	2	2	0	2	0	1	1.6	1	0	2	25	2	1	0	0	0	0	0	24	0	0	0			0
8957			36	1296	46656	1679616				60466176			2	3	0			0															0	2
8957			96	9216	884736	84934656				8153726976			2	3	0			0															0	2
8957			0	0	0	0				0			2	3	0			0															0	2
8958	N6		24	576	13824	331776	0	0	0	7962624			2	2	1	1	2	0	0	3	1	3		0	1	1	0	1	0	0		1	1	0	31	3	1	0	0	0	1	1	24	0	0	0	1	0
8958	N9	1	60	3600	216000	12960000	17.6555	1	1	777600000			2	2	1	1	2	0	0	3	1	3		0	1	1	0	1	0	0		1	1	0	31	3	1	1	0	0	1	1	60	0	0	0	1	0
8958	N2		3	9	27	81	0	0	0	243			2	2	1	1	2	0	0	3	1	3		0	1	1	0	1	0	0		1	1	0	31	3	0	0	0	0	1	1	3	0	0	0	1	0
8958	N4		13	169	2197	28561	0	0	0	371293			2	2	1	1	2	0	0	3	1	3		0	1	1	0	1	0	0		1	1	0	31	3	0	0	0	0	1	1	13	0	0	0	1	0
8958	N8	1	36	1296	46656	1679616	25.195126	1	1	60466176			2	2	1	1	2	0	0	3	1	3		0	1	1	0	1	0	0		1	1	0	31	3	0	1	0	0	1	1	36	0	0	0	1	0
8958			7	49	343	2401				16807			2	2	1			0															1	0
8958			0	0	0	0				0			2	2	1			0															1	0
8958			96	9216	884736	84934656				8153726976			2	2	1			0															1	0
8959	N6	1	24	576	13824	331776	37.695236	1	1	7962624			2	3	0	0	3	0	0	3	2	3	0	0	3	1	0	2	1	0	3	0	0	5	28	2	0	0	1	0	0	0	24	0	0	0	1	1	0
8959	N10		96	9216	884736	84934656	0	0	0	8153726976			2	3	0	0	3	0	0	3	2	3	0	0	3	1	0	2	1	0	3	0	0	5	28	2	1	1	1				96	0	0	0	1	1	0
8959	N9		60	3600	216000	12960000	0	0	0	777600000			2	3	0	0	3	0	0	3	2	3	0	0	3	1	0	2	1	0	3	0	0	5	28	2	1	1	1	0	0	0	60	0	0	0	1	1	0
8959	N4	1	13	169	2197	28561	34.633137	1	1	371293			2	3	0	0	3	0	0	3	2	3	0	0	3	1	0	2	1	0	3	0	0	5	28	2	1	0	0	0	0	0	13	0	0	0	1	1	0
8959			7	49	343	2401				16807			2	3	0			0					0										0	5
8959			36	1296	46656	1679616				60466176			2	3	0			0					0										0	5
8959			0	0	0	0				0			2	3	0			0					0										0	5
8960	N8		36	1296	46656	1679616	0	0	0	60466176			2	2	0	0	2	0	1	3	1	2		0	3	2	0	2	1	0	3	1	1	5	32	3	0	0	0	0	1	1	36	0	0	0	0	0	0
8960	N3		7	49	343	2401	0	0	0	16807			2	2	0	0	2	0	1	3	1	2		0	3	2	0	2	1	0	3	1	1	5	32	3	0	0	0	0	1	1	7	0	0	0	0	0	0
8960	N9		60	3600	216000	12960000	0	0	0	777600000			2	2	0	0	2	0	1	3	1	2		0	3	2	0	2	1	0	3	1	1	5	32	3	1	1	0	0	1	1	60	0	0	0	0	0	0
8960	N10		96	9216	884736	84934656	0	0	0	8153726976			2	2	0	0	2	0	1	3	1	2		0	3	2	0	2	1	0	3	1	1	5	32	3	1	1	0				96	0	0	0	0	0	0
8960	N4		13	169	2197	28561	0	0	0	371293			2	2	0	0	2	0	1	3	1	2		0	3	2	0	2	1	0	3	1	1	5	32	3	0	0	0	0	1	1	13	0	0	0	0	0	0
8960	N5		18	324	5832	104976	0	0	0	1889568			2	2	0	0	2	0	1	3	1	2		0	3	2	0	2	1	0	3	1	1	5	32	3	0	0	0	0	1	1	18	0	0	0	0	0	0
8960			24	576	13824	331776				7962624			2	2	0			0															1	5
8960			0	0	0	0				0			2	2	0			0															1	5
8961	N4		13	169	2197	28561	0	0	0	371293			1	2	0	0	3	0	1	2	1	2	1	0	1	2	0	2	0	1	2	0	1	8	19	1	0	0	0				13	0	0	0	0	0	0
8961	N9		60	3600	216000	12960000	0	0	0	777600000			1	2	0	0	3	0	1	2	1	2	1	0	1	2	0	2	0	1	2	0	1	8	19	1	1	1	1	0	0	0	60	0	0	0	0	0	0
8961	N8		36	1296	46656	1679616	0	0	0	60466176			1	2	0	0	3	0	1	2	1	2	1	0	1	2	0	2	0	1	2	0	1	8	19	1	1	1	0	0	0	0	36	0	0	0	0	0	0
8961	N10	1	96	9216	884736	84934656	36.202999	1	1	8153726976			1	2	0	0	3	0	1	2	1	2	1	0	1	2	0	2	0	1	2	0	1	8	19	1	1	1	0				96	0	0	0	0	0	0
8961	N6	1	24	576	13824	331776	21.922337	1	1	7962624			1	2	0	0	3	0	1	2	1	2	1	0	1	2	0	2	0	1	2	0	1	8	19	1	0	0	0	0	0	0	24	1	1	0	0	0	0
8961			7	49	343	2401				16807			1	2	0			0					1										1	8
8961			0	0	0	0				0			1	2	0			0					1										1	8
8962	N9	1	60	3600	216000	12960000	28.789001	1	1	777600000			2	3	1	0	1	0	0	2	1	1		0	3	1	0	2	1	0	1.8	0	0	5	28	2	1	1	0	0	0	0	60	1	0	1	1	0	0
8962	N10	1	96	9216	884736	84934656	33.145596	1	1	8153726976			2	3	1	0	1	0	0	2	1	1		0	3	1	0	2	1	0	1.8	0	0	5	28	2	1	1	0				96	0	0	0	1	0	0
8962			13	169	2197	28561				371293			2	3	1			0															0	5
8962			0	0	0	0				0			2	3	1			0															0	5
8962			36	1296	46656	1679616				60466176			2	3	1			0															0	5
8962			24	576	13824	331776				7962624			2	3	1			0															0	5
8962			7	49	343	2401				16807			2	3	1			0															0	5
8964	N9		60	3600	216000	12960000	0	0	0	777600000			1	2	0	1	2	0		2	2				3	1	0	2	1	1	6	0	0	5	19	1	1	1	0	0	0	0	60	0	0	0			1
8964	N4		13	169	2197	28561	0	0	0	371293			1	2	0	1	2	0		2	2				3	1	0	2	1	1	6	0	0	5	19	1	1	1	0				13	0	0	0			1
8964			24	576	13824	331776				7962624			1	2	0			0															0	5
8964			96	9216	884736	84934656				8153726976			1	2	0			0															0	5
8964			0	0	0	0				0			1	2	0			0															0	5
8964			7	49	343	2401				16807			1	2	0			0															0	5
8964			36	1296	46656	1679616				60466176			1	2	0			0															0	5
8965	N8		36	1296	46656	1679616	0	0	0	60466176			2	2	0	1	2	0	0	3	2	2		0	3	1	1	2	0	1	6	1	0	7	29	2	1	1	0	0	0	0	36	0	0	0	0	0	1
8965	N10	1	96	9216	884736	84934656	30.200386	1	1	8153726976			2	2	0	1	2	0	0	3	2	2		0	3	1	1	2	0	1	6	1	0	7	29	2	1	1	1				96	0	0	0	0	0	1
8965	N4	1	13	169	2197	28561	33.724918	1	1	371293			2	2	0	1	2	0	0	3	2	2		0	3	1	1	2	0	1	6	1	0	7	29	2	0	1	0				13	0	0	0	0	0	1
8965			7	49	343	2401				16807			2	2	0			0															0	7
8965			24	576	13824	331776				7962624			2	2	0			0															0	7
8965			60	3600	216000	12960000				777600000			2	2	0			0															0	7
8965			0	0	0	0				0			2	2	0			0															0	7
8966	N10		96	9216	884736	84934656	0	0	0	8153726976			1	2	0	1	3	0	0	2	2	3		0	2	1	0	2	1	0	2.5	0	0	0	22	2	1	1	0				96	0	0	0	0	0	0
8966	N5		18	324	5832	104976	0	0	0	1889568			1	2	0	1	3	0	0	2	2	3		0	2	1	0	2	1	0	2.5	0	0	0	22	2	0	1	0	0	0	0		0	0	0	0	0	0
8966	N1		0	0	0	0	0	0	0	0			1	2	0	1	3	0	0	2	2	3		0	2	1	0	2	1	0	2.5	0	0	0	22	2	0	1	0	0	0	0	0				0	0	0
8966	N8		36	1296	46656	1679616	0	0	0	60466176			1	2	0	1	3	0	0	2	2	3		0	2	1	0	2	1	0	2.5	0	0	0	22	2	1	1	0	0	0	0	36	0	0	0	0	0	0
8966	N6		24	576	13824	331776	0	0	0	7962624			1	2	0	1	3	0	0	2	2	3		0	2	1	0	2	1	0	2.5	0	0	0	22	2	0	1	0	0	0	0	24	0	0	0	0	0	0
8966	N9	1	60	3600	216000	12960000	35.214001	1	1	777600000			1	2	0	1	3	0	0	2	2	3		0	2	1	0	2	1	0	2.5	0	0	0	22	2	1	1	0	0	0	0	60	0	0	0	0	0	0
8966			13	169	2197	28561				371293			1	2	0			0															0	0
8966			7	49	343	2401				16807			1	2	0			0															0	0
8967	N5		18	324	5832	104976	0	0	0	1889568			1	3	0	1	2	0	1	2	1	2		0	3	1	0	2	1	0	2.8	1	0	1	17	1	0	0	0	0	0	0	18	0	0	0	1	1	0
8967	N3	1	7	49	343	2401	34.516697	1	1	16807			1	3	0	1	2	0	1	2	1	2		0	3	1	0	2	1	0	2.8	1	0	1	17	1	0	0	0	0	0	0	7	0	0	0	1	1	0
8967	N9	1	60	3600	216000	12960000	29.812901	1	1	777600000			1	3	0	1	2	0	1	2	1	2		0	3	1	0	2	1	0	2.8	1	0	1	17	1	1	1	0	0	0	0	60	0	0	0	1	1	0
8967	N10		96	9216	884736	84934656	0	0	0	8153726976			1	3	0	1	2	0	1	2	1	2		0	3	1	0	2	1	0	2.8	1	0	1	17	1	1	1	0				96	0	0	0	1	1	0
8967	N4		13	169	2197	28561	0	0	0	371293			1	3	0	1	2	0	1	2	1	2		0	3	1	0	2	1	0	2.8	1	0	1	17	1	0	0	0	0	0	0	13	0	0	0	1	1	0
8967			36	1296	46656	1679616				60466176			1	3	0			0															0	1
8967			24	576	13824	331776				7962624			1	3	0			0															0	1
8967			0	0	0	0				0			1	3	0			0															0	1
8968	N3		7	49	343	2401	0	0	0	16807			1	2	0	0	3	0	1	3	2			0	2	1	0	2	1	0	1	1	0	5	20	1	0	1	0	0	1	1	7	0	0	0	0	0	0
8968	N2		3	9	27	81	0	0	0	243			1	2	0	0	3	0	1	3	2			0	2	1	0	2	1	0	1	1	0	5	20	1	0	1	0	0	1	1	3	0	0	0	0	0	0
8968	N8	1	36	1296	46656	1679616	26.397125	1	1	60466176			1	2	0	0	3	0	1	3	2			0	2	1	0	2	1	0	1	1	0	5	20	1	1	1	0				36	1	0	1	0	0	0
8968	N10		96	9216	884736	84934656	0	0	0	8153726976			1	2	0	0	3	0	1	3	2			0	2	1	0	2	1	0	1	1	0	5	20	1	1	1	0				96	0	0	0	0	0	0
8968	N4	1	13	169	2197	28561	33.087795	1	1	371293			1	2	0	0	3	0	1	3	2			0	2	1	0	2	1	0	1	1	0	5	20	1	1	1	0	0	1	1	13	0	0	0	0	0	0
8968	N9		60	3600	216000	12960000	0	0	0	777600000			1	2	0	0	3	0	1	3	2			0	2	1	0	2	1	0	1	1	0	5	20	1	1	1	0	0	1	1	60	0	0	0	0	0	0
8968			24	576	13824	331776				7962624			1	2	0			0															0	5
8968			0	0	0	0				0			1	2	0			0															0	5
8969	N9	1	60	3600	216000	12960000	34.387825	1	1	777600000			2		1	1	2	0		2	2	2		0	1	1	1	2	1	1	.5	0	1		30	3	1	0	1				60	0	0	0	0	0	0
8969			13	169	2197	28561				371293			2		1			0															1
8969			7	49	343	2401				16807			2		1			0															1
8969			0	0	0	0				0			2		1			0															1
8969			36	1296	46656	1679616				60466176			2		1			0															1
8969			96	9216	884736	84934656				8153726976			2		1			0															1
8969			24	576	13824	331776				7962624			2		1			0															1
8970	N1		0	0	0	0	0	0	0	0			2	1	0	0	2	0		2	2	1		0	2	2	0	2	0	1	2	1	1	2	22	2	0	0	1	1	0	1	0						0
8970	N4		13	169	2197	28561	0	0	0	371293			2	1	0	0	2	0		2	2	1		0	2	2	0	2	0	1	2	1	1	2	22	2	1	0	1				13	0	0	0			0
8970			36	1296	46656	1679616				60466176			2	1	0			0															1	2
8970			7	49	343	2401				16807			2	1	0			0															1	2
8970			60	3600	216000	12960000				777600000			2	1	0			0															1	2
8970			24	576	13824	331776				7962624			2	1	0			0															1	2
8970			96	9216	884736	84934656				8153726976			2	1	0			0															1	2
8971	N1		0	0	0	0	0	0	0	0			2	1	0	1	2	0	1	3					2	2	1	2	1	0		0	0	0	22	2	0	0	1	0	0	0	0				0	0
8971	N4	1	13	169	2197	28561	36.423141	1	1	371293			2	1	0	1	2	0	1	3					2	2	1	2	1	0		0	0	0	22	2	1	0	0	0	0	0	13	1	1	0	0	0
8971	N8	1	36	1296	46656	1679616	22.390471	1	1	60466176			2	1	0	1	2	0	1	3					2	2	1	2	1	0		0	0	0	22	2	1	1	1	0	0	0	36				0	0
8971	N9	1	60	3600	216000	12960000	29.285	1	1	777600000			2	1	0	1	2	0	1	3					2	2	1	2	1	0		0	0	0	22	2	1	1	0	0	0	0	60	0	0	0	0	0
8971	N10		96	9216	884736	84934656	0	0	0	8153726976			2	1	0	1	2	0	1	3					2	2	1	2	1	0		0	0	0	22	2	1	1	1				96	0	0	0	0	0
8971			7	49	343	2401				16807			2	1	0			0															0	0
8971			24	576	13824	331776				7962624			2	1	0			0															0	0
8972	N2		3	9	27	81	0	0	0	243			1	2	0	1	2	0	0	3					1	1	0	1	0	1		1	0	0	18	1								0	0	0	0	0
8972	N9	1	60	3600	216000	12960000	20.663429	1	1	777600000			1	2	0	1	2	0	0	3					1	1	0	1	0	1		1	0	0	18	1	1	1	0	0	0	0	60	0	0	0	0	0
8972	N1		0	0	0	0	0	0	0	0			1	2	0	1	2	0	0	3					1	1	0	1	0	1		1	0	0	18	1	0	1	0	0	0	0	0				0	0
8972	N6	1	24	576	13824	331776	24.576595	1	1	7962624			1	2	0	1	2	0	0	3					1	1	0	1	0	1		1	0	0	18	1	0	1	0	0	0	0	24	0	0	0	0	0
8972	N5		18	324	5832	104976	0	0	0	1889568			1	2	0	1	2	0	0	3					1	1	0	1	0	1		1	0	0	18	1	0	1	0	0	0	0	18	0	0	0	0	0
8972	N4		13	169	2197	28561	0	0	0	371293			1	2	0	1	2	0	0	3					1	1	0	1	0	1		1	0	0	18	1	0	1	0	0	0	0	13	0	0	0	0	0
8972			7	49	343	2401				16807			1	2	0			0															0	0
8972			96	9216	884736	84934656				8153726976			1	2	0			0															0	0
8972			36	1296	46656	1679616				60466176			1	2	0			0															0	0
8973	N10		96	9216	884736	84934656	0	0	0	8153726976			1	2	0	0	2	0	1	2	2	3		0	1	1	1	1	0	0		0	1	0	18	1	1	1	0				96	0	0	0	0	1
8973	N9		60	3600	216000	12960000	0	0	0	777600000			1	2	0	0	2	0	1	2	2	3		0	1	1	1	1	0	0		0	1	0	18	1	1	1	1	1	1	2	60	0	0	0	0	1
8973	N4		13	169	2197	28561	0	0	0	371293			1	2	0	0	2	0	1	2	2	3		0	1	1	1	1	0	0		0	1	0	18	1	0	0	0	1	1	2	13	0	0	0	0	1
8973	N6		24	576	13824	331776	0	0	0	7962624			1	2	0	0	2	0	1	2	2	3		0	1	1	1	1	0	0		0	1	0	18	1	1	0	0	1	1	2	24	1	1	0	0	1
8973			7	49	343	2401				16807			1	2	0			0															1	0
8973			36	1296	46656	1679616				60466176			1	2	0			0															1	0
8973			0	0	0	0				0			1	2	0			0															1	0
8975	N9		60	3600	216000	12960000	0	0	0	777600000			1	1	0	1	2	0	0	2	2	2		0	3	1	1	2	1	0	3.2	0	0	5	22	2	1	1	1	0	0	0	60	0	0	0			0
8975	N10		96	9216	884736	84934656	0	0	0	8153726976			1	1	0	1	2	0	0	2	2	2		0	3	1	1	2	1	0	3.2	0	0	5	22	2	1	1	0				96						0
8975			7	49	343	2401				16807			1	1	0			0															0	5
8975			13	169	2197	28561				371293			1	1	0			0															0	5
8975			24	576	13824	331776				7962624			1	1	0			0															0	5
8975			36	1296	46656	1679616				60466176			1	1	0			0															0	5
8975			0	0	0	0				0			1	1	0			0															0	5
8976	N10	1	96	9216	884736	84934656	21.60125	1	1	8153726976			1	3	0	1	3	0	0	2	2	2	1	0	1	1	1	1	1	1	1.6	0	1	8	24	2	1	1	0				96	0	0	0	0	1	0
8976	N2		3	9	27	81	0	0	0	243			1	3	0	1	3	0	0	2	2	2	1	0	1	1	1	1	1	1	1.6	0	1	8	24	2	0	1	0	0	1	1	3	0	0	0	0	1	0
8976	N8	1	36	1296	46656	1679616	35.200089	1	1	60466176			1	3	0	1	3	0	0	2	2	2	1	0	1	1	1	1	1	1	1.6	0	1	8	24	2	1	1	0	0	1	1	36				0	1	0
8976			60	3600	216000	12960000				777600000			1	3	0			0					1										1	8
8976			7	49	343	2401				16807			1	3	0			0					1										1	8
8976			0	0	0	0				0			1	3	0			0					1										1	8
8976			24	576	13824	331776				7962624			1	3	0			0					1										1	8
8976			13	169	2197	28561				371293			1	3	0			0					1										1	8
8978	N10	1	96	9216	884736	84934656	22.663265	1	1	8153726976			1	2	1	0	3	0	0	2	2	3		0	3	1	0	2	1	0	2	1	1	0	24	2	1	1	0				96	0	0	0	0	0	0
8978	N9	1	60	3600	216000	12960000	29.570499	1	1	777600000			1	2	1	0	3	0	0	2	2	3		0	3	1	0	2	1	0	2	1	1	0	24	2	1	1	0	0	0	0	60	0	0	0	0	0	0
8978	N7	1	30	900	27000	810000	36.790863	1	1	24300000			1	2	1	0	3	0	0	2	2	3		0	3	1	0	2	1	0	2	1	1	0	24	2	1	1	0	0	0	0					0	0	0
8978	N6	1	24	576	13824	331776	33.499973	1	1	7962624			1	2	1	0	3	0	0	2	2	3		0	3	1	0	2	1	0	2	1	1	0	24	2	1	1	0	0	0	0	24	1	1	1	0	0	0
8978	N8	1	36	1296	46656	1679616	23.930939	1	1	60466176			1	2	1	0	3	0	0	2	2	3		0	3	1	0	2	1	0	2	1	1	0	24	2	1	1	0	0	0	0	36	1	0	1	0	0	0
8978			13	169	2197	28561				371293			1	2	1			0															1	0
8978			7	49	343	2401				16807			1	2	1			0															1	0
8978			0	0	0	0				0			1	2	1			0															1	0
8979	N10	1	96	9216	884736	84934656	18.227369	1	1	8153726976			2	3	0	1	1	0	0	3	2	2	0	0	2	1	1	2	0	0	2	1	0	5	24	2	1	1	0				96	1	1	0	1	0	0
8979	N6	1	24	576	13824	331776	25.162483	1	1	7962624			2	3	0	1	1	0	0	3	2	2	0	0	2	1	1	2	0	0	2	1	0	5	24	2	0	0	0	0	0	0	24	0	0	0	1	0	0
8979	N4	1	13	169	2197	28561	27.04203	1	1	371293			2	3	0	1	1	0	0	3	2	2	0	0	2	1	1	2	0	0	2	1	0	5	24	2	0	0	1	0	0	0	13	0	0	0	1	0	0
8979	N3	1	7	49	343	2401	28.083855	1	1	16807			2	3	0	1	1	0	0	3	2	2	0	0	2	1	1	2	0	0	2	1	0	5	24	2	0	0	0	0	0	0	7	0	0	0	1	0	0
8979	N9	1	60	3600	216000	12960000	32.746323	1	1	777600000			2	3	0	1	1	0	0	3	2	2	0	0	2	1	1	2	0	0	2	1	0	5	24	2	1	1	0	0	0	0	60	1	0	1	1	0	0
8979	N7	1	30	900	27000	810000	24.577999	1	1	24300000			2	3	0	1	1	0	0	3	2	2	0	0	2	1	1	2	0	0	2	1	0	5	24	2	0	0	0	0	0	0					1	0	0
8979	N2		3	9	27	81	0	0	0	243			2	3	0	1	1	0	0	3	2	2	0	0	2	1	1	2	0	0	2	1	0	5	24	2								0	0	0	1	0	0
8979			0	0	0	0				0			2	3	0			0					0										0	5
8979			36	1296	46656	1679616				60466176			2	3	0			0					0										0	5
8980	N9		60	3600	216000	12960000	0	0	0	777600000			3	3	1	0	2	0	0	3	1	3	0	0	2	2	0	2	0	1	2	1	1	5	31	3	1	1	0	0	0	0	60	0	0	0	0	0	0
8980			24	576	13824	331776				7962624			3	3	1			0					0										1	5
8980			0	0	0	0				0			3	3	1			0					0										1	5
8980			7	49	343	2401				16807			3	3	1			0					0										1	5
8980			13	169	2197	28561				371293			3	3	1			0					0										1	5
8980			36	1296	46656	1679616				60466176			3	3	1			0					0										1	5
8980			96	9216	884736	84934656				8153726976			3	3	1			0					0										1	5
8981	N6	1	24	576	13824	331776	34.060593	1	1	7962624			1	2	0	1	2	0	0	2	2	2	1	0	1	2	1	1	0	1	2	0	0	0	18	1	1	0	1				24	0	0	0	0	0	0
8981	N9	1	60	3600	216000	12960000	18.717501	1	1	777600000			1	2	0	1	2	0	0	2	2	2	1	0	1	2	1	1	0	1	2	0	0	0	18	1	1	1	1	0	0	0	60	1	0	1	0	0	0
8981	N8	1	36	1296	46656	1679616	32.630474	1	1	60466176			1	2	0	1	2	0	0	2	2	2	1	0	1	2	1	1	0	1	2	0	0	0	18	1	1	0	0	0	0	0	36	0	0	0	0	0	0
8981	N10		96	9216	884736	84934656	0	0	0	8153726976			1	2	0	1	2	0	0	2	2	2	1	0	1	2	1	1	0	1	2	0	0	0	18	1	1	0	1				96	1	0	1	0	0	0
8981	N2		3	9	27	81	0	0	0	243			1	2	0	1	2	0	0	2	2	2	1	0	1	2	1	1	0	1	2	0	0	0	18	1	0	0	1	0	0	0	3	0	0	0	0	0	0
8981	N3	1	7	49	343	2401	34.553844	1	1	16807			1	2	0	1	2	0	0	2	2	2	1	0	1	2	1	1	0	1	2	0	0	0	18	1	0	0	0	0	0	0	7	0	0	0	0	0	0
8981	N4	1	13	169	2197	28561	20.062241	1	1	371293			1	2	0	1	2	0	0	2	2	2	1	0	1	2	1	1	0	1	2	0	0	0	18	1	0	0	0	0	0	0	13	0	0	0	0	0	0
8981			0	0	0	0				0			1	2	0			0					1										0	0
8982	N10		96	9216	884736	84934656	0	0	0	8153726976			1	2	0	1	2	0		1	2	1		0	1	2	1	1	0	1	1.4	1	1	3	22	2	1	1	0				96	0	0	0	0	0	0
8982	N3		7	49	343	2401	0	0	0	16807			1	2	0	1	2	0		1	2	1		0	1	2	1	1	0	1	1.4	1	1	3	22	2	0	0	0	0	1	1	7	0	0	0	0	0	0
8982	N8	1	36	1296	46656	1679616	25.553032	1	1	60466176			1	2	0	1	2	0		1	2	1		0	1	2	1	1	0	1	1.4	1	1	3	22	2	1	1	0	0	1	1	36	0	0	0	0	0	0
8982	N9	1	60	3600	216000	12960000	18.952206	1	1	777600000			1	2	0	1	2	0		1	2	1		0	1	2	1	1	0	1	1.4	1	1	3	22	2	1	0	1	0	1	1	60	0	0	0	0	0	0
8982	N4		13	169	2197	28561	0	0	0	371293			1	2	0	1	2	0		1	2	1		0	1	2	1	1	0	1	1.4	1	1	3	22	2	0	0	0	0	1	1	13	0	0	0	0	0	0
8982	N2	1	3	9	27	81	33.716999	1	1	243			1	2	0	1	2	0		1	2	1		0	1	2	1	1	0	1	1.4	1	1	3	22	2	0	0	1	0	1	1	3	0	0	0	0	0	0
8982			0	0	0	0				0			1	2	0			0															1	3
8982			24	576	13824	331776				7962624			1	2	0			0															1	3
8983	N9	1	60	3600	216000	12960000	34.550018	1	1	777600000			3	3	0	1	1	0	1	2	2	2	0	0	2	1	1	2	0	0	2	1	0	5	27	2	1	1	0	0	0	0	60	0	0	0	0	0	0
8983	N6	1	24	576	13824	331776	27.077999	1	1	7962624			3	3	0	1	1	0	1	2	2	2	0	0	2	1	1	2	0	0	2	1	0	5	27	2	0	0	0	0	0	0	24	1	1	0	0	0	0
8983	N8	1	36	1296	46656	1679616	32.159973	1	1	60466176			3	3	0	1	1	0	1	2	2	2	0	0	2	1	1	2	0	0	2	1	0	5	27	2	1	1	0	0	0	0	36	0	0	0	0	0	0
8983	N10		96	9216	884736	84934656	0	0	0	8153726976			3	3	0	1	1	0	1	2	2	2	0	0	2	1	1	2	0	0	2	1	0	5	27	2	1	1	0				96	1	1	1	0	0	0
8983			0	0	0	0				0			3	3	0			0					0										0	5
8983			7	49	343	2401				16807			3	3	0			0					0										0	5
8983			13	169	2197	28561				371293			3	3	0			0					0										0	5
8984	N8	1	36	1296	46656	1679616	19.192335	1	1	60466176			2	3	1	1	2	0	0	2	2	2		0	3	1	1	2	0	0	4	0	0	3	27	2	1	1	1	0	1	1	36	0	0	0	0	0	0
8984	N9	1	60	3600	216000	12960000	35.051998	1	1	777600000			2	3	1	1	2	0	0	2	2	2		0	3	1	1	2	0	0	4	0	0	3	27	2	1	1	0	0	1	1	60	0	0	0	0	0	0
8984	N4	1	13	169	2197	28561	33.71917	1	1	371293			2	3	1	1	2	0	0	2	2	2		0	3	1	1	2	0	0	4	0	0	3	27	2	0	0	1	0	1	1	13	0	0	0	0	0	0
8984			24	576	13824	331776				7962624			2	3	1			0															0	3
8984			96	9216	884736	84934656				8153726976			2	3	1			0															0	3
8984			0	0	0	0				0			2	3	1			0															0	3
8984			7	49	343	2401				16807			2	3	1			0															0	3
8985	N6		24	576	13824	331776	0	0	0	7962624			1	3	0	0	2	0	0	3	2	3		0	2	1	0	2	1	0	3	0	0	5	32	3	1	0	0	0	0	0	24	0	0	0	0	1	0
8985	N8		36	1296	46656	1679616	0	0	0	60466176			1	3	0	0	2	0	0	3	2	3		0	2	1	0	2	1	0	3	0	0	5	32	3	0	1	0	0	0	0	36	0	0	0	0	1	0
8985	N10		96	9216	884736	84934656	0	0	0	8153726976			1	3	0	0	2	0	0	3	2	3		0	2	1	0	2	1	0	3	0	0	5	32	3	1	1	0				96	1	1	0	0	1	0
8985	N9	1	60	3600	216000	12960000	35.042	1	1	777600000			1	3	0	0	2	0	0	3	2	3		0	2	1	0	2	1	0	3	0	0	5	32	3	1	1	0	0	0	0	60	0	0	0	0	1	0
8985	N7		30	900	27000	810000	0	0	0	24300000			1	3	0	0	2	0	0	3	2	3		0	2	1	0	2	1	0	3	0	0	5	32	3	1	0	0	0	0	0	30	0	0	0	0	1	0
8985	N3		7	49	343	2401	0	0	0	16807			1	3	0	0	2	0	0	3	2	3		0	2	1	0	2	1	0	3	0	0	5	32	3	0	0	0	0	0	0	7	0	0	0	0	1	0
8985			13	169	2197	28561				371293			1	3	0			0															0	5
8985			0	0	0	0				0			1	3	0			0															0	5
8986	N9		60	3600	216000	12960000	0	0	0	777600000			1		0	0	1	1		3					2	2	0	2	0	0		0	0		17	1		0	1				60	0	0	0
8986			7	49	343	2401				16807			1		0			1															0
8986			13	169	2197	28561				371293			1		0			1															0
8986			0	0	0	0				0			1		0			1															0
8986			96	9216	884736	84934656				8153726976			1		0			1															0
8986			36	1296	46656	1679616				60466176			1		0			1															0
8986			24	576	13824	331776				7962624			1		0			1															0
8987	N6	1	24	576	13824	331776	29.200092	1	1	7962624			1	2	0	1	2	0	0	2	2	3	0	0	1	1	1	2	0	1	2	0	1	3	19	1	1	0	1	0	0	0	24	1	1	0	0	0	0
8987	N4	1	13	169	2197	28561	22.845387	1	1	371293			1	2	0	1	2	0	0	2	2	3	0	0	1	1	1	2	0	1	2	0	1	3	19	1	1	0	1				13	0	0	0	0	0	0
8987	N2		3	9	27	81	0	0	0	243			1	2	0	1	2	0	0	2	2	3	0	0	1	1	1	2	0	1	2	0	1	3	19	1	0	0	1	0	0	0	3	0	0	0	0	0	0
8987	N7	1	30	900	27000	810000	31.589733	1	1	24300000			1	2	0	1	2	0	0	2	2	3	0	0	1	1	1	2	0	1	2	0	1	3	19	1	1	0	1	0	0	0	30	0	0	0	0	0	0
8987	N9	1	60	3600	216000	12960000	20.1625	1	1	777600000			1	2	0	1	2	0	0	2	2	3	0	0	1	1	1	2	0	1	2	0	1	3	19	1	1	1	1	0	0	0	60	1	0	1	0	0	0
8987	N10	1	96	9216	884736	84934656	31.3839	1	1	8153726976			1	2	0	1	2	0	0	2	2	3	0	0	1	1	1	2	0	1	2	0	1	3	19	1	1	1	1				96	1	0	1	0	0	0
8987			0	0	0	0				0			1	2	0			0					0										1	3
8987			36	1296	46656	1679616				60466176			1	2	0			0					0										1	3
8987			7	49	343	2401				16807			1	2	0			0					0										1	3
8988	N8	1	36	1296	46656	1679616	36.209427	1	1	60466176			2	3	0	1	2	0	0	3	2	3		0	2	1	0	2	1	0	1.5	1	1	2	29	2	1	1	0	0	0	0	36	0	0	0	0	0	0
8988	N9	1	60	3600	216000	12960000	25.0275	1	1	777600000			2	3	0	1	2	0	0	3	2	3		0	2	1	0	2	1	0	1.5	1	1	2	29	2	1	1	0	0	0	0	60	0	0	0	0	0	0
8988	N4	1	13	169	2197	28561	35.804001	1	1	371293			2	3	0	1	2	0	0	3	2	3		0	2	1	0	2	1	0	1.5	1	1	2	29	2	0	1	0				13	0	0	0	0	0	0
8988	N6	1	24	576	13824	331776	34.43557	1	1	7962624			2	3	0	1	2	0	0	3	2	3		0	2	1	0	2	1	0	1.5	1	1	2	29	2	0	1	0	0	0	0	24	1	1	0	0	0	0
8988			7	49	343	2401				16807			2	3	0			0															1	2
8988			96	9216	884736	84934656				8153726976			2	3	0			0															1	2
8988			0	0	0	0				0			2	3	0			0															1	2
8989	N10		96	9216	884736	84934656	0	0	0	8153726976			2	2	0	1	3	0		2	2	2		1	1	1	1	1	0	0	1.2	0	1	2	23	2	1	0	1				96	1	1	1	0	0	0
8989	N9	1	60	3600	216000	12960000	34.237133	1	1	777600000			2	2	0	1	3	0		2	2	2		1	1	1	1	1	0	0	1.2	0	1	2	23	2	1	1	1	0	0	0	60	1	1	1	0	0	0
8989			36	1296	46656	1679616				60466176			2	2	0			0															1	2
8989			7	49	343	2401				16807			2	2	0			0															1	2
8989			0	0	0	0				0			2	2	0			0															1	2
8989			24	576	13824	331776				7962624			2	2	0			0															1	2
8989			13	169	2197	28561				371293			2	2	0			0															1	2
8990	N2		3	9	27	81	0	0	0	243			1	3	0	1	2	0	0	2	2	2	0		2	1	0	2	0	1		1	0	0	24	2	0	0	0	0	0	0	3	0	0	0
8990	N8	1	36	1296	46656	1679616	33.451202	1	1	60466176			1	3	0	1	2	0	0	2	2	2	0		2	1	0	2	0	1		1	0	0	24	2	1	1	0	0	0	0	36	0	0	0
8990	N9	1	60	3600	216000	12960000	21.885178	1	1	777600000			1	3	0	1	2	0	0	2	2	2	0		2	1	0	2	0	1		1	0	0	24	2	1	1	0	0	0	0	60	1	0	1
8990	N3	1	7	49	343	2401	31.205463	1	1	16807			1	3	0	1	2	0	0	2	2	2	0		2	1	0	2	0	1		1	0	0	24	2	0	0	1	0	0	0	7	0	0	0
8990	N6	1	24	576	13824	331776	35.023117	1	1	7962624			1	3	0	1	2	0	0	2	2	2	0		2	1	0	2	0	1		1	0	0	24	2	1	0	0	0	0	0	24	0	0	0
8990			0	0	0	0				0			1	3	0			0					0										0	0
8990			13	169	2197	28561				371293			1	3	0			0					0										0	0
8990			96	9216	884736	84934656				8153726976			1	3	0			0					0										0	0
8991	N6	1	24	576	13824	331776	35.003036	1	1	7962624			2	3	0	0	2	0	0	2	2	2		0	1	2	1	1	0	1	2	1	0	5	38	3	0	0	0	0	0	0	24	0	0	0	0	0	0
8991	N4	1	13	169	2197	28561	35.319122	1	1	371293			2	3	0	0	2	0	0	2	2	2		0	1	2	1	1	0	1	2	1	0	5	38	3	0	0	0				13				0	0	0
8991	N8	1	36	1296	46656	1679616	31.79673	1	1	60466176			2	3	0	0	2	0	0	2	2	2		0	1	2	1	1	0	1	2	1	0	5	38	3	0	1	0	0	0	0	36	0	0	0	0	0	0
8991	N2		3	9	27	81	0	0	0	243			2	3	0	0	2	0	0	2	2	2		0	1	2	1	1	0	1	2	1	0	5	38	3	0	0	0	0	0	0	3	0	0	0	0	0	0
8991	N10		96	9216	884736	84934656	0	0	0	8153726976			2	3	0	0	2	0	0	2	2	2		0	1	2	1	1	0	1	2	1	0	5	38	3	1	1	0				96	0	0	0	0	0	0
8991	N9	1	60	3600	216000	12960000	30.83	1	1	777600000			2	3	0	0	2	0	0	2	2	2		0	1	2	1	1	0	1	2	1	0	5	38	3	0	1	0	0	0	0	60	0	0	0	0	0	0
8991			0	0	0	0				0			2	3	0			0															0	5
8991			7	49	343	2401				16807			2	3	0			0															0	5
8992	N4		13	169	2197	28561	0	0	0	371293			2	2	0	0	1	0	0	3	2	1		0	2	1	1	2	0	1		1	0	0	21	2	1	1	0				13	0	0	0	0	0
8992	N8	1	36	1296	46656	1679616	30.742001	1	1	60466176			2	2	0	0	1	0	0	3	2	1		0	2	1	1	2	0	1		1	0	0	21	2	0	1	0	0	0	0	36	0	0	0	0	0
8992	N10	1	96	9216	884736	84934656	33.827339	1	1	8153726976			2	2	0	0	1	0	0	3	2	1		0	2	1	1	2	0	1		1	0	0	21	2	1	1	0				96	1	0	1	0	0
8992	N6	1	24	576	13824	331776	34.800999	1	1	7962624			2	2	0	0	1	0	0	3	2	1		0	2	1	1	2	0	1		1	0	0	21	2	0	1	0	0	0	0	24	0	0	0	0	0
8992	N5		18	324	5832	104976	0	0	0	1889568			2	2	0	0	1	0	0	3	2	1		0	2	1	1	2	0	1		1	0	0	21	2	1	1	0	0	0	0	18	0	0	0	0	0
8992	N9	1	60	3600	216000	12960000	35.773544	1	1	777600000			2	2	0	0	1	0	0	3	2	1		0	2	1	1	2	0	1		1	0	0	21	2	1	1	1	0	0	0	60	1	0	1	0	0
8992			7	49	343	2401				16807			2	2	0			0															0	0
8992			0	0	0	0				0			2	2	0			0															0	0
8993	N6	1	24	576	13824	331776	31.506422	1	1	7962624			1	2	0	0	2	0	0	1	2	2			2	1	1	2	1	0		1	0	0	18	1	1	0	0	0	0	0	24	0	0	0	0	0
8993	N3	1	7	49	343	2401	34.318283	1	1	16807			1	2	0	0	2	0	0	1	2	2			2	1	1	2	1	0		1	0	0	18	1	0	0	0				7	0	0	0	0	0
8993	N10	1	96	9216	884736	84934656	35.8009	1	1	8153726976			1	2	0	0	2	0	0	1	2	2			2	1	1	2	1	0		1	0	0	18	1	1	0	0				96	1	0	1	0	0
8993	N8	1	36	1296	46656	1679616	35.120865	1	1	60466176			1	2	0	0	2	0	0	1	2	2			2	1	1	2	1	0		1	0	0	18	1	1	0	0	0	0	0	36	0	0	0	0	0
8993	N7	1	30	900	27000	810000	31.915665	1	1	24300000			1	2	0	0	2	0	0	1	2	2			2	1	1	2	1	0		1	0	0	18	1	1	0	0	0	0	0		0	0	0	0	0
8993			60	3600	216000	12960000				777600000			1	2	0			0															0	0
8993			13	169	2197	28561				371293			1	2	0			0															0	0
8993			0	0	0	0				0			1	2	0			0															0	0
8994	N3	1	7	49	343	2401	31.311016	1	1	16807			2	3	0	1	3	0	0	3	2	2	1	0	3	1	0	2	1	0	2.4000001	1	0	4	34	3	0	0	0	0	0	0	7	0	0	0	0	0	0
8994	N4	1	13	169	2197	28561	33.547867	1	1	371293			2	3	0	1	3	0	0	3	2	2	1	0	3	1	0	2	1	0	2.4000001	1	0	4	34	3	0	0	0	0	0	0	13	0	0	0	0	0	0
8994	N9	1	60	3600	216000	12960000	35.730999	1	1	777600000			2	3	0	1	3	0	0	3	2	2	1	0	3	1	0	2	1	0	2.4000001	1	0	4	34	3	1	1	0	0	0	0	60	0	0	0	0	0	0
8994	N10		96	9216	884736	84934656	0	0	0	8153726976			2	3	0	1	3	0	0	3	2	2	1	0	3	1	0	2	1	0	2.4000001	1	0	4	34	3	1	1	0				96	0	0	0	0	0	0
8994	N8	1	36	1296	46656	1679616	30.742907	1	1	60466176			2	3	0	1	3	0	0	3	2	2	1	0	3	1	0	2	1	0	2.4000001	1	0	4	34	3	1	1	0	0	0	0	36	0	0	0	0	0	0
8994			0	0	0	0				0			2	3	0			0					1										0	4
8994			24	576	13824	331776				7962624			2	3	0			0					1										0	4
8995	N6	1	24	576	13824	331776	35.129494	1	1	7962624			3	2	0	1	2	0	0	3	2	1		0	2	1	1		1	0	1.2	0	0	1	37	3	1	0	0	0	0	0	24	0	0	0	0	0	0
8995	N4	1	13	169	2197	28561	33.887005	1	1	371293			3	2	0	1	2	0	0	3	2	1		0	2	1	1		1	0	1.2	0	0	1	37	3	1	0	0				13	0	0	0	0	0	0
8995	N10	1	96	9216	884736	84934656	30.513336	1	1	8153726976			3	2	0	1	2	0	0	3	2	1		0	2	1	1		1	0	1.2	0	0	1	37	3	1	1	0				96	0	0	0	0	0	0
8995	N3	1	7	49	343	2401	34.642311	1	1	16807			3	2	0	1	2	0	0	3	2	1		0	2	1	1		1	0	1.2	0	0	1	37	3	0	0	0	0	0	0	7	0	0	0	0	0	0
8995	N9	1	60	3600	216000	12960000	28.712999	1	1	777600000			3	2	0	1	2	0	0	3	2	1		0	2	1	1		1	0	1.2	0	0	1	37	3	1	1	0	0	0	0	60	1	1	0	0	0	0
8995			0	0	0	0				0			3	2	0			0															0	1
8995			36	1296	46656	1679616				60466176			3	2	0			0															0	1
8996	N10	1	96	9216	884736	84934656	32.141998	1	1	8153726976			2	2	0	1	1	0	0	3	2	3		0	2	1	1	2	1	0	1.2	1	1	3	24	2	1	1	0				96	0	0	0	0	1	0
8996	N2		3	9	27	81	0	0	0	243			2	2	0	1	1	0	0	3	2	3		0	2	1	1	2	1	0	1.2	1	1	3	24	2	0	1	0	0	0	0	3	0	0	0	0	1	0
8996	N9		60	3600	216000	12960000	0	0	0	777600000			2	2	0	1	1	0	0	3	2	3		0	2	1	1	2	1	0	1.2	1	1	3	24	2	1	1	0	0	0	0	60	0	0	0	0	1	0
8996	N4	1	13	169	2197	28561	36.254616	1	1	371293			2	2	0	1	1	0	0	3	2	3		0	2	1	1	2	1	0	1.2	1	1	3	24	2	1	1	0				13	0	0	0	0	1	0
8996	N7	1	30	900	27000	810000	24.937737	1	1	24300000			2	2	0	1	1	0	0	3	2	3		0	2	1	1	2	1	0	1.2	1	1	3	24	2	1	0	0	0	0	0	30	0	0	0	0	1	0
8996	N6	1	24	576	13824	331776	31.365999	1	1	7962624			2	2	0	1	1	0	0	3	2	3		0	2	1	1	2	1	0	1.2	1	1	3	24	2	1	0	0	0	0	0	24	0	0	0	0	1	0
8996			36	1296	46656	1679616				60466176			2	2	0			0															1	3
8996			0	0	0	0				0			2	2	0			0															1	3
8996			7	49	343	2401				16807			2	2	0			0															1	3
8997	N7	1	30	900	27000	810000	35.517471	1	1	24300000			1	3	0	0	2	0	0	2	1	2	0	0	1	1	1	1	1	0	2	0	1	2	21	2	0	0	0	0	0	0		0	0	0	0	0	0
8997	N4	1	13	169	2197	28561	35.358292	1	1	371293			1	3	0	0	2	0	0	2	1	2	0	0	1	1	1	1	1	0	2	0	1	2	21	2	0	0	1	0	0	0	13	0	0	0	0	0	0
8997	N6	1	24	576	13824	331776	22.823856	1	1	7962624			1	3	0	0	2	0	0	2	1	2	0	0	1	1	1	1	1	0	2	0	1	2	21	2	0	0	0	0	0	0	24	0	0	0	0	0	0
8997	N8		36	1296	46656	1679616	0	0	0	60466176			1	3	0	0	2	0	0	2	1	2	0	0	1	1	1	1	1	0	2	0	1	2	21	2	1	1	0	0	0	0	36	0	0	0	0	0	0
8997	N10	1	96	9216	884736	84934656	25.835354	1	1	8153726976			1	3	0	0	2	0	0	2	1	2	0	0	1	1	1	1	1	0	2	0	1	2	21	2	1	1	1				96	0	0	0	0	0	0
8997	N9	1	60	3600	216000	12960000	31.85	1	1	777600000			1	3	0	0	2	0	0	2	1	2	0	0	1	1	1	1	1	0	2	0	1	2	21	2	1	1	0	0	0	0	60	1	1	0	0	0	0
8997			7	49	343	2401				16807			1	3	0			0					0										1	2
8997			0	0	0	0				0			1	3	0			0					0										1	2
8998	N4	1	13	169	2197	28561	36.696812	1	1	371293			1	3	0	1	2	0	1	2	2	2	0	0	1	2	1	1	0	0	2.8	0	0	5	18	1	0	0	1				13	0	0	0	0	0	0
8998	N10		96	9216	884736	84934656	0	0	0	8153726976			1	3	0	1	2	0	1	2	2	2	0	0	1	2	1	1	0	0	2.8	0	0	5	18	1	1	1	0				96	0	0	0	0	0	0
8998	N6	1	24	576	13824	331776	28.990162	1	1	7962624			1	3	0	1	2	0	1	2	2	2	0	0	1	2	1	1	0	0	2.8	0	0	5	18	1	1	0	0	0	0	0	24	0	0	0	0	0	0
8998			60	3600	216000	12960000				777600000			1	3	0			0					0										0	5
8998			7	49	343	2401				16807			1	3	0			0					0										0	5
8998			36	1296	46656	1679616				60466176			1	3	0			0					0										0	5
8998			0	0	0	0				0			1	3	0			0					0										0	5
8999	N10		96	9216	884736	84934656	0	0	0	8153726976			1	2	1	1	2	0	0	2	2	1	0	0	2	1	1	2	0	1	2	1	1	5	18	1	1	1	0				96				0	0	0
8999	N6	1	24	576	13824	331776	28.990162	1	1	7962624			1	2	1	1	2	0	0	2	2	1	0	0	2	1	1	2	0	1	2	1	1	5	18	1	0	0	0	0	0	0	24	0	0	0	0	0	0
8999	N4	1	13	169	2197	28561	36.769981	1	1	371293			1	2	1	1	2	0	0	2	2	1	0	0	2	1	1	2	0	1	2	1	1	5	18	1	1	0	1				13	0	0	0	0	0	0
8999			7	49	343	2401				16807			1	2	1			0					0										1	5
8999			0	0	0	0				0			1	2	1			0					0										1	5
8999			36	1296	46656	1679616				60466176			1	2	1			0					0										1	5
8999			60	3600	216000	12960000				777600000			1	2	1			0					0										1	5
9000	N4	1	13	169	2197	28561	25.720114	1	1	371293			3	2	0	1	2	0	0	3	2	2	0	0	2	2	0	2	0	1	1.6	1	1	6	30	3	0	0	1	0	0	0	13	0	0	0	0	0	0
9000	N8	1	36	1296	46656	1679616	28.829128	1	1	60466176			3	2	0	1	2	0	0	3	2	2	0	0	2	2	0	2	0	1	1.6	1	1	6	30	3	1	1	0	0	0	0	36	0	0	0	0	0	0
9000	N9	1	60	3600	216000	12960000	36.901001	1	1	777600000			3	2	0	1	2	0	0	3	2	2	0	0	2	2	0	2	0	1	1.6	1	1	6	30	3	1	1	1	0	0	0	60	0	0	0	0	0	0
9000	N6	1	24	576	13824	331776	27.789145	1	1	7962624			3	2	0	1	2	0	0	3	2	2	0	0	2	2	0	2	0	1	1.6	1	1	6	30	3	0	0	0	0	0	0	24	0	0	0	0	0	0
9000			96	9216	884736	84934656				8153726976			3	2	0			0					0										1	6
9000			7	49	343	2401				16807			3	2	0			0					0										1	6
9000			0	0	0	0				0			3	2	0			0					0										1	6
9001	N9		60	3600	216000	12960000	0	0	0	777600000			2	1	0	1	2	0	0	3	2	2	0	0	2	2	0	2	0	1	2	1	0	0	32	3	1	1	0	0	0	0	60	0	0	0	0	0	0
9001	N3		7	49	343	2401	0	0	0	16807			2	1	0	1	2	0	0	3	2	2	0	0	2	2	0	2	0	1	2	1	0	0	32	3	0	0	0	0	0	0	7	1	1	0	0	0	0
9001	N10		96	9216	884736	84934656	0	0	0	8153726976			2	1	0	1	2	0	0	3	2	2	0	0	2	2	0	2	0	1	2	1	0	0	32	3	1	1	0				96	0	0	0	0	0	0
9001	N7		30	900	27000	810000	0	0	0	24300000			2	1	0	1	2	0	0	3	2	2	0	0	2	2	0	2	0	1	2	1	0	0	32	3	1	0	0	0	0	0		0	0	0	0	0	0
9001	N8	1	36	1296	46656	1679616	32.232704	1	1	60466176			2	1	0	1	2	0	0	3	2	2	0	0	2	2	0	2	0	1	2	1	0	0	32	3	1	1	0	0	0	0	36	0	0	0	0	0	0
9001	N6	1	24	576	13824	331776	36.308868	1	1	7962624			2	1	0	1	2	0	0	3	2	2	0	0	2	2	0	2	0	1	2	1	0	0	32	3	1	0	0	0	0	0	24	0	0	0	0	0	0
9001			0	0	0	0				0			2	1	0			0					0										0	0
9001			13	169	2197	28561				371293			2	1	0			0					0										0	0
9002	N6		24	576	13824	331776	0	0	0	7962624			1	3	0	0	2	0		2	1	3		0	3	1	0	2	1	0	2.4000001	0	0	5	23	2	1	0	0	0	0	0	24	0	0	0	1	1	0
9002	N8	1	36	1296	46656	1679616	28.754999	1	1	60466176			1	3	0	0	2	0		2	1	3		0	3	1	0	2	1	0	2.4000001	0	0	5	23	2	0	1	0	0	0	0	36	1	0	1	1	1	0
9002	N4		13	169	2197	28561	0	0	0	371293			1	3	0	0	2	0		2	1	3		0	3	1	0	2	1	0	2.4000001	0	0	5	23	2	1	0	0	0	0	0	13	0	0	0	1	1	0
9002	N10		96	9216	884736	84934656	0	0	0	8153726976			1	3	0	0	2	0		2	1	3		0	3	1	0	2	1	0	2.4000001	0	0	5	23	2	1	1	0				96	0	0	0	1	1	0
9002	N3	1	7	49	343	2401	33.578186	1	1	16807			1	3	0	0	2	0		2	1	3		0	3	1	0	2	1	0	2.4000001	0	0	5	23	2	0	0	0	0	0	0	7	0	0	0	1	1	0
9002			60	3600	216000	12960000				777600000			1	3	0			0															0	5
9002			0	0	0	0				0			1	3	0			0															0	5
9003	N9	1	60	3600	216000	12960000	29.396	1	1	777600000			1	3	0	1	3	0	0	2	2	3	0	1	3	1	0	2	0	1	4	1	1	5	18	1	1	1	0	0	0	0	60	0	0	0	0	0	0
9003	N6	1	24	576	13824	331776	28.238892	1	1	7962624			1	3	0	1	3	0	0	2	2	3	0	1	3	1	0	2	0	1	4	1	1	5	18	1	1	1	0	0	0	0	24	0	0	0	0	0	0
9003	N1		0	0	0	0	0	0	0	0			1	3	0	1	3	0	0	2	2	3	0	1	3	1	0	2	0	1	4	1	1	5	18	1	0	1	0	0	0	0	0				0	0	0
9003			36	1296	46656	1679616				60466176			1	3	0			0					0										1	5
9003			13	169	2197	28561				371293			1	3	0			0					0										1	5
9003			96	9216	884736	84934656				8153726976			1	3	0			0					0										1	5
9003			7	49	343	2401				16807			1	3	0			0					0										1	5
9004	N10	1	96	9216	884736	84934656	27.289724	1	1	8153726976			3	3	0	0	2	0	0	3	1	1		0	1	1	1	1	1	0	2	1	0	4	39	3	1	1	0				96	0	0	0	1	0	0
9004	N2		3	9	27	81	0	0	0	243			3	3	0	0	2	0	0	3	1	1		0	1	1	1	1	1	0	2	1	0	4	39	3	0	1	0	0	0	0	3	0	0	0	1	0	0
9004	N4	1	13	169	2197	28561	31.545853	1	1	371293			3	3	0	0	2	0	0	3	1	1		0	1	1	1	1	1	0	2	1	0	4	39	3	0	1	0	0	0	0	13	0	0	0	1	0	0
9004	N3	1	7	49	343	2401	29.839098	1	1	16807			3	3	0	0	2	0	0	3	1	1		0	1	1	1	1	1	0	2	1	0	4	39	3	0	1	0	0	0	0	7	0	0	0	1	0	0
9004	N8	1	36	1296	46656	1679616	30.208483	1	1	60466176			3	3	0	0	2	0	0	3	1	1		0	1	1	1	1	1	0	2	1	0	4	39	3	1	0	0	0	0	0	36	0	0	0	1	0	0
9004	N7	1	30	900	27000	810000	29.155888	1	1	24300000			3	3	0	0	2	0	0	3	1	1		0	1	1	1	1	1	0	2	1	0	4	39	3	0	1	0	0	0			0	0	0	1	0	0
9004	N9	1	60	3600	216000	12960000	29.566	1	1	777600000			3	3	0	0	2	0	0	3	1	1		0	1	1	1	1	1	0	2	1	0	4	39	3	0	1	0	0	0	0	60	1	1	0	1	0	0
9004			0	0	0	0				0			3	3	0			0															0	4
9004			24	576	13824	331776				7962624			3	3	0			0															0	4
9005	N2		3	9	27	81	0	0	0	243			1	3	1	1	2	0	0	2	2	2	0	0	3	2	0	2	0	1	3	1	1	1	21	2	0	0	1	0	1	1	3	0	0	0	0	1	0
9005	N9	1	60	3600	216000	12960000	32.709	1	1	777600000			1	3	1	1	2	0	0	2	2	2	0	0	3	2	0	2	0	1	3	1	1	1	21	2	1	1	1	0	1	1	60	0	0	0	0	1	0
9005	N10		96	9216	884736	84934656	0	0	0	8153726976			1	3	1	1	2	0	0	2	2	2	0	0	3	2	0	2	0	1	3	1	1	1	21	2	1	1	0				96	0	0	0	0	1	0
9005	N4	1	13	169	2197	28561	28.710505	1	1	371293			1	3	1	1	2	0	0	2	2	2	0	0	3	2	0	2	0	1	3	1	1	1	21	2	1	0	0	0	1	1	13	0	0	0	0	1	0
9005	N8		36	1296	46656	1679616	0	0	0	60466176			1	3	1	1	2	0	0	2	2	2	0	0	3	2	0	2	0	1	3	1	1	1	21	2	1	1	0	0	1	1	36	0	0	0	0	1	0
9005	N3	1	7	49	343	2401	32.063934	1	1	16807			1	3	1	1	2	0	0	2	2	2	0	0	3	2	0	2	0	1	3	1	1	1	21	2	0	0	0	0	1	1	7	0	0	0	0	1	0
9005			0	0	0	0				0			1	3	1			0					0										1	1
9005			24	576	13824	331776				7962624			1	3	1			0					0										1	1
9006	N10		96	9216	884736	84934656	0	0	0	8153726976			2	1	0	1	2	0	0	3	2	2	0	0	2	2	0	1	0	1	3.5	1	1	0	32	3	1	1	1				96	0	0	0	0	0	0
9006	N6	1	24	576	13824	331776	32.771862	1	1	7962624			2	1	0	1	2	0	0	3	2	2	0	0	2	2	0	1	0	1	3.5	1	1	0	32	3	0	0	0	0	0	0	24	0	0	0	0	0	0
9006	N4	1	13	169	2197	28561	35.233192	1	1	371293			2	1	0	1	2	0	0	3	2	2	0	0	2	2	0	1	0	1	3.5	1	1	0	32	3	0	0	0	0	0	0	13	0	0	0	0	0	0
9006	N9		60	3600	216000	12960000	0	0	0	777600000			2	1	0	1	2	0	0	3	2	2	0	0	2	2	0	1	0	1	3.5	1	1	0	32	3	1	1	1	0	0	0	60	1	1	0	0	0	0
9006	N8		36	1296	46656	1679616	0	0	0	60466176			2	1	0	1	2	0	0	3	2	2	0	0	2	2	0	1	0	1	3.5	1	1	0	32	3	1	1	1	0	0	0	36	0	0	0	0	0	0
9006			0	0	0	0				0			2	1	0			0					0										1	0
9006			7	49	343	2401				16807			2	1	0			0					0										1	0
9007	N4		13	169	2197	28561	0	0	0	371293			1	2	0	1	3	0		2	2	3	1	0	3	1	1	2	0	1	1.8	1	1	6	21	2	1	0	0	0	1	1	13	0	0	0	0	1	0
9007	N8		36	1296	46656	1679616	0	0	0	60466176			1	2	0	1	3	0		2	2	3	1	0	3	1	1	2	0	1	1.8	1	1	6	21	2	1	1	0	0	1	1	36	0	0	0	0	1	0
9007	N6	1	24	576	13824	331776	35.336159	1	1	7962624			1	2	0	1	3	0		2	2	3	1	0	3	1	1	2	0	1	1.8	1	1	6	21	2	1	0	0				24	0	0	0	0	1	0
9007	N9		60	3600	216000	12960000	0	0	0	777600000			1	2	0	1	3	0		2	2	3	1	0	3	1	1	2	0	1	1.8	1	1	6	21	2	1	1	0	0	1	1	60	0	0	0	0	1	0
9007	N10		96	9216	884736	84934656	0	0	0	8153726976			1	2	0	1	3	0		2	2	3	1	0	3	1	1	2	0	1	1.8	1	1	6	21	2	1	1	0				96	0	0	0	0	1	0
9007			0	0	0	0				0			1	2	0			0					1										1	6
9007			7	49	343	2401				16807			1	2	0			0					1										1	6
9008	N2		3	9	27	81	0	0	0	243			3	3	0	0	2	0	0	3	2	2	0	0	2	2	0	2	0	1	1.5	1	1	5	40	3	0	0	1	0	0	0	3	0	0	0	0	0	0
9008	N9		60	3600	216000	12960000	0	0	0	777600000			3	3	0	0	2	0	0	3	2	2	0	0	2	2	0	2	0	1	1.5	1	1	5	40	3	1	1	1	0	0	0	60	0	0	0	0	0	0
9008	N3	1	7	49	343	2401	29.39637	1	1	16807			3	3	0	0	2	0	0	3	2	2	0	0	2	2	0	2	0	1	1.5	1	1	5	40	3	0	0	1	0	0	0	7	0	0	0	0	0	0
9008	N4		13	169	2197	28561	0	0	0	371293			3	3	0	0	2	0	0	3	2	2	0	0	2	2	0	2	0	1	1.5	1	1	5	40	3	0	0	1	0	0	0	13	0	0	0	0	0	0
9008	N8	1	36	1296	46656	1679616	26.383999	1	1	60466176			3	3	0	0	2	0	0	3	2	2	0	0	2	2	0	2	0	1	1.5	1	1	5	40	3	1	1	0	0	0	0	36	0	0	0	0	0	0
9008	N6	1	24	576	13824	331776	30.152088	1	1	7962624			3	3	0	0	2	0	0	3	2	2	0	0	2	2	0	2	0	1	1.5	1	1	5	40	3	0	0	0	0	0	0	24	0	0	0	0	0	0
9008	N10		96	9216	884736	84934656	0	0	0	8153726976			3	3	0	0	2	0	0	3	2	2	0	0	2	2	0	2	0	1	1.5	1	1	5	40	3	1	1	0				96	0	0	0	0	0	0
9008			0	0	0	0				0			3	3	0			0					0										1	5
9009	N10	1	96	9216	884736	84934656	16.745693	1	1	8153726976			1	3	0	1	2	0	1	3	2	2	0	0	3	1	1	2	1	0	2	1	1	7	25	2	1	1	0				96	0	0	0	0	0	0
9009	N8	1	36	1296	46656	1679616	23.059113	1	1	60466176			1	3	0	1	2	0	1	3	2	2	0	0	3	1	1	2	1	0	2	1	1	7	25	2	1	1	0	0	0	0	36	0	0	0	0	0	0
9009	N4	1	13	169	2197	28561	36.619999	1	1	371293			1	3	0	1	2	0	1	3	2	2	0	0	3	1	1	2	1	0	2	1	1	7	25	2	0	0	0	0	0	0	13	0	0	0	0	0	0
9009	N2		3	9	27	81	0	0	0	243			1	3	0	1	2	0	1	3	2	2	0	0	3	1	1	2	1	0	2	1	1	7	25	2	0	0	1	0	0	0	3	0	0	0	0	0	0
9009	N3		7	49	343	2401	0	0	0	16807			1	3	0	1	2	0	1	3	2	2	0	0	3	1	1	2	1	0	2	1	1	7	25	2	0	0	0	0	0	0	7	0	0	0	0	0	0
9009	N5	1	18	324	5832	104976	36.145699	1	1	1889568			1	3	0	1	2	0	1	3	2	2	0	0	3	1	1	2	1	0	2	1	1	7	25	2	0	0	0	0	0	0		0	0	0	0	0	0
9009			60	3600	216000	12960000				777600000			1	3	0			0					0										1	7
9009			24	576	13824	331776				7962624			1	3	0			0					0										1	7
9009			0	0	0	0				0			1	3	0			0					0										1	7
9010	N4		13	169	2197	28561	0	0	0	371293			2	1	1	0	3	0	0	2	1	3		0	3	1	0	2	1	0	3	1	1	0	29	2	1	1	0	1	0	1	13	0	0	0	1	0	0
9010	N6	1	24	576	13824	331776	28.661266	1	1	7962624			2	1	1	0	3	0	0	2	1	3		0	3	1	0	2	1	0	3	1	1	0	29	2	1	1	0	1	0	1	24	0	0	0	1	0	0
9010	N9	1	60	3600	216000	12960000	21.838501	1	1	777600000			2	1	1	0	3	0	0	2	1	3		0	3	1	0	2	1	0	3	1	1	0	29	2	1	1	0	1	0	1	60	0	0	0	1	0	0
9010	N8	1	36	1296	46656	1679616	28.943396	1	1	60466176			2	1	1	0	3	0	0	2	1	3		0	3	1	0	2	1	0	3	1	1	0	29	2	1	1	0	1	0	1	36	0	0	0	1	0	0
9010	N7	1	30	900	27000	810000	30.664593	1	1	24300000			2	1	1	0	3	0	0	2	1	3		0	3	1	0	2	1	0	3	1	1	0	29	2	1	1	0	1	0	1	30	0	0	0	1	0	0
9010	N10	1	96	9216	884736	84934656	26.856054	1	1	8153726976			2	1	1	0	3	0	0	2	1	3		0	3	1	0	2	1	0	3	1	1	0	29	2	1	1	0				96	0	0	0	1	0	0
9010			7	49	343	2401				16807			2	1	1			0															1	0
9010			0	0	0	0				0			2	1	1			0															1	0
9011	N3	1	7	49	343	2401	33.703907	1	1	16807			3	3	0	1	1	0	0	3	2	2	0	0	2	2	1	1	0	1	2.5	1	0	4	37	3	0	0	1	0	0	0	7	0	0	0	1	1	0
9011	N8	1	36	1296	46656	1679616	33.64994	1	1	60466176			3	3	0	1	1	0	0	3	2	2	0	0	2	2	1	1	0	1	2.5	1	0	4	37	3	0	0	1	0	0	0	36	0	0	0	1	1	0
9011	N10	1	96	9216	884736	84934656	24.579447	1	1	8153726976			3	3	0	1	1	0	0	3	2	2	0	0	2	2	1	1	0	1	2.5	1	0	4	37	3	1	1	1				96	0	0	0	1	1	0
9011	N4	1	13	169	2197	28561	29.02396	1	1	371293			3	3	0	1	1	0	0	3	2	2	0	0	2	2	1	1	0	1	2.5	1	0	4	37	3	0	0	0	0	0	0	13	0	0	0	1	1	0
9011	N2		3	9	27	81	0	0	0	243			3	3	0	1	1	0	0	3	2	2	0	0	2	2	1	1	0	1	2.5	1	0	4	37	3	0	0	1	0	0	0	3	0	0	0	1	1	0
9011	N9		60	3600	216000	12960000	0	0	0	777600000			3	3	0	1	1	0	0	3	2	2	0	0	2	2	1	1	0	1	2.5	1	0	4	37	3	1	0	1	0	0	0	60	0	0	0	1	1	0
9011			0	0	0	0				0			3	3	0			0					0										0	4
9011			24	576	13824	331776				7962624			3	3	0			0					0										0	4
9012	N7		30	900	27000	810000	0	0	0	24300000			1	3	1	1	3	1		2	2	2	0		2	2	0	2	0	1	.69999999	1	1	3	22	2	1	0	1	0	0	0					0	0	0
9012	N4		13	169	2197	28561	0	0	0	371293			1	3	1	1	3	1		2	2	2	0		2	2	0	2	0	1	.69999999	1	1	3	22	2	0	0	0	0	0	0	13	0	0	0	0	0	0
9012	N6		24	576	13824	331776	0	0	0	7962624			1	3	1	1	3	1		2	2	2	0		2	2	0	2	0	1	.69999999	1	1	3	22	2	1	0	1	0	0	0	24	0	0	0	0	0	0
9012	N8		36	1296	46656	1679616	0	0	0	60466176			1	3	1	1	3	1		2	2	2	0		2	2	0	2	0	1	.69999999	1	1	3	22	2	1	0	0	0	0	0	36	0	0	0	0	0	0
9012	N3		7	49	343	2401	0	0	0	16807			1	3	1	1	3	1		2	2	2	0		2	2	0	2	0	1	.69999999	1	1	3	22	2	0	0	1	0	0	0	7	0	0	0	0	0	0
9012	N2		3	9	27	81	0	0	0	243			1	3	1	1	3	1		2	2	2	0		2	2	0	2	0	1	.69999999	1	1	3	22	2	0	0	0	0	0	0	3	0	0	0	0	0	0
9012	N10		96	9216	884736	84934656	0	0	0	8153726976			1	3	1	1	3	1		2	2	2	0		2	2	0	2	0	1	.69999999	1	1	3	22	2	1	1	1				96	0	0	0	0	0	0
9012	N9		60	3600	216000	12960000	0	0	0	777600000			1	3	1	1	3	1		2	2	2	0		2	2	0	2	0	1	.69999999	1	1	3	22	2	1	0	1	0	0	0	60	0	0	0	0	0	0
9012			0	0	0	0				0			1	3	1			1					0										1	3
9013	N4		13	169	2197	28561	0	0	0	371293			3	3	0	1	2	0	1	3	2	2	0	0	2	1	1	2	0	1	2	1	1	2	40	3	0	0	0	0	0	0	13	0	0	0	0	1	0
9013	N3		7	49	343	2401	0	0	0	16807			3	3	0	1	2	0	1	3	2	2	0	0	2	1	1	2	0	1	2	1	1	2	40	3	0	0	0	0	0	0	7	0	0	0	0	1	0
9013	N2		3	9	27	81	0	0	0	243			3	3	0	1	2	0	1	3	2	2	0	0	2	1	1	2	0	1	2	1	1	2	40	3	0	0	0	0	0	0	3	0	0	0	0	1	0
9013	N6		24	576	13824	331776	0	0	0	7962624			3	3	0	1	2	0	1	3	2	2	0	0	2	1	1	2	0	1	2	1	1	2	40	3	0	0	0	0	0	0	24	0	0	0	0	1	0
9013	N7		30	900	27000	810000	0	0	0	24300000			3	3	0	1	2	0	1	3	2	2	0	0	2	1	1	2	0	1	2	1	1	2	40	3	0	0	0	0	0	0		0	0	0	0	1	0
9013			60	3600	216000	12960000				777600000			3	3	0			0					0										1	2
9013			96	9216	884736	84934656				8153726976			3	3	0			0					0										1	2
9013			0	0	0	0				0			3	3	0			0					0										1	2
9013			36	1296	46656	1679616				60466176			3	3	0			0					0										1	2
9014	N4	1	13	169	2197	28561	21.481472	1	1	371293			3	3	1	1	2	0		2	2	3		0	2	1	0	2	1	0	4	0	0	5	28	2	0	1	0	0	0	0	13	1	1	0			0
9014	N2		3	9	27	81	0	0	0	243			3	3	1	1	2	0		2	2	3		0	2	1	0	2	1	0	4	0	0	5	28	2	0	1	0	0	0	0	3	0	0	0			0
9014	N3	1	7	49	343	2401	20.535915	1	1	16807			3	3	1	1	2	0		2	2	3		0	2	1	0	2	1	0	4	0	0	5	28	2	0	1	0	0	0	0	7	0	0	0			0
9014	N9	1	60	3600	216000	12960000	29.208885	1	1	777600000			3	3	1	1	2	0		2	2	3		0	2	1	0	2	1	0	4	0	0	5	28	2	1	0	0	0	0	0	60	1	0	1			0
9014	N6	1	24	576	13824	331776	26.98127	1	1	7962624			3	3	1	1	2	0		2	2	3		0	2	1	0	2	1	0	4	0	0	5	28	2	1	1	0	0	0	0	24	0	0	0			0
9014			36	1296	46656	1679616				60466176			3	3	1			0															0	5
9014			0	0	0	0				0			3	3	1			0															0	5
9014			96	9216	884736	84934656				8153726976			3	3	1			0															0	5
9015	N3		7	49	343	2401	0	0	0	16807			3	3	0	1	1	0	0	3	2		0	0	3	2	0	2	1	1	2.8	1	1	5	38	3	0	1	0	0	0	0	7	0	0	0			0
9015	N8		36	1296	46656	1679616	0	0	0	60466176			3	3	0	1	1	0	0	3	2		0	0	3	2	0	2	1	1	2.8	1	1	5	38	3	0	1	0	0	0	0	36	0	0	0			0
9015	N7		30	900	27000	810000	0	0	0	24300000			3	3	0	1	1	0	0	3	2		0	0	3	2	0	2	1	1	2.8	1	1	5	38	3	0	1	0	0	0	0		0	0	0			0
9015	N2		3	9	27	81	0	0	0	243			3	3	0	1	1	0	0	3	2		0	0	3	2	0	2	1	1	2.8	1	1	5	38	3	0	1	0	0	0	0	3	0	0	0			0
9015	N4		13	169	2197	28561	0	0	0	371293			3	3	0	1	1	0	0	3	2		0	0	3	2	0	2	1	1	2.8	1	1	5	38	3	0	1	0	0	0	0	13	0	0	0			0
9015	N6		24	576	13824	331776	0	0	0	7962624			3	3	0	1	1	0	0	3	2		0	0	3	2	0	2	1	1	2.8	1	1	5	38	3	0	1	0	0	0	0	24	0	0	0			0
9015			60	3600	216000	12960000				777600000			3	3	0			0					0										1	5
9015			0	0	0	0				0			3	3	0			0					0										1	5
9015			96	9216	884736	84934656				8153726976			3	3	0			0					0										1	5
9016	N10		96	9216	884736	84934656	0	0	0	8153726976			2	3	0	1	3	0	0	2	2		0	0	2	2	1	2	0	1	2	1	0	0	23	2	1	1	0				96	0	0	0	0	0	0
9016	N4		13	169	2197	28561	0	0	0	371293			2	3	0	1	3	0	0	2	2		0	0	2	2	1	2	0	1	2	1	0	0	23	2	0	0	0	0	0	0	13	0	0	0	0	0	0
9016	N3	1	7	49	343	2401	36.611946	1	1	16807			2	3	0	1	3	0	0	2	2		0	0	2	2	1	2	0	1	2	1	0	0	23	2	0	0	0	0	0	0	7	0	0	0	0	0	0
9016	N8	1	36	1296	46656	1679616	35.79504	1	1	60466176			2	3	0	1	3	0	0	2	2		0	0	2	2	1	2	0	1	2	1	0	0	23	2	1	1	0	0	0	0	36	0	0	0	0	0	0
9016	N2		3	9	27	81	0	0	0	243			2	3	0	1	3	0	0	2	2		0	0	2	2	1	2	0	1	2	1	0	0	23	2	0	0	0	0	0	0	3	0	0	0	0	0	0
9016			60	3600	216000	12960000				777600000			2	3	0			0					0										0	0
9016			24	576	13824	331776				7962624			2	3	0			0					0										0	0
9016			0	0	0	0				0			2	3	0			0					0										0	0
9017	N10	1	96	9216	884736	84934656	26.622799	1	1	8153726976			1	2	0	1	3	0	0	2	2	3	0	0	3	1	1	2	1	0	3	0	0	0	19	1	1	1	0				96	0	0	0	0	0	0
9017	N6		24	576	13824	331776	0	0	0	7962624			1	2	0	1	3	0	0	2	2	3	0	0	3	1	1	2	1	0	3	0	0	0	19	1	0	1	0	0	0	0	24	0	0	0	0	0	0
9017	N9		60	3600	216000	12960000	0	0	0	777600000			1	2	0	1	3	0	0	2	2	3	0	0	3	1	1	2	1	0	3	0	0	0	19	1	1	1	0	0	0	0	60	1	0	0	0	0	0
9017	N3		7	49	343	2401	0	0	0	16807			1	2	0	1	3	0	0	2	2	3	0	0	3	1	1	2	1	0	3	0	0	0	19	1	0	1	0	0	0	0	7	0	0	0	0	0	0
9017	N4	1	13	169	2197	28561	34.934479	1	1	371293			1	2	0	1	3	0	0	2	2	3	0	0	3	1	1	2	1	0	3	0	0	0	19	1	0	1	0	0	0	0	13	0	0	0	0	0	0
9017	N8		36	1296	46656	1679616	0	0	0	60466176			1	2	0	1	3	0	0	2	2	3	0	0	3	1	1	2	1	0	3	0	0	0	19	1	1	1	0	0	0	0	36	0	0	0	0	0	0
9017	N2		3	9	27	81	0	0	0	243			1	2	0	1	3	0	0	2	2	3	0	0	3	1	1	2	1	0	3	0	0	0	19	1	0	1	0	0	0	0	3	0	0	0	0	0	0
9017			0	0	0	0				0			1	2	0			0					0										0	0
9018	N3		7	49	343	2401	0	0	0	16807			3	3	0	1	2	0		3	2	3		0	2	2	1	2	0	0	2	0	1	6	31	3	0	0	0	0	0	0	7	0	0	0			0
9018	N4		13	169	2197	28561	0	0	0	371293			3	3	0	1	2	0		3	2	3		0	2	2	1	2	0	0	2	0	1	6	31	3	0	0	0	0	0	0	13	0	0	0			0
9018	N2		3	9	27	81	0	0	0	243			3	3	0	1	2	0		3	2	3		0	2	2	1	2	0	0	2	0	1	6	31	3	0	0	0	0	0	0	3	0	0	0			0
9018			0	0	0	0				0			3	3	0			0															1	6
9018			60	3600	216000	12960000				777600000			3	3	0			0															1	6
9018			24	576	13824	331776				7962624			3	3	0			0															1	6
9018			96	9216	884736	84934656				8153726976			3	3	0			0															1	6
9018			36	1296	46656	1679616				60466176			3	3	0			0															1	6
9019	N8	1	36	1296	46656	1679616	27.465954	1	1	60466176			2	1	0	1	1	0		2	2	2	1	0	2	1	0	2	0	0	2.2	1	0	0	19	1	1	1	1	0	0	0	36	1	1	0			0
9019	N4		13	169	2197	28561	0	0	0	371293			2	1	0	1	1	0		2	2	2	1	0	2	1	0	2	0	0	2.2	1	0	0	19	1	0	0	0	0	0	0	13	0	0	0			0
9019	N2		3	9	27	81	0	0	0	243			2	1	0	1	1	0		2	2	2	1	0	2	1	0	2	0	0	2.2	1	0	0	19	1	0	0	0	0	0	0	3	0	0	0			0
9019	N3		7	49	343	2401	0	0	0	16807			2	1	0	1	1	0		2	2	2	1	0	2	1	0	2	0	0	2.2	1	0	0	19	1	0	0	0	0	0	0	7	0	0	0			0
9019			60	3600	216000	12960000				777600000			2	1	0			0					1										0	0
9019			24	576	13824	331776				7962624			2	1	0			0					1										0	0
9019			0	0	0	0				0			2	1	0			0					1										0	0
9019			96	9216	884736	84934656				8153726976			2	1	0			0					1										0	0
9020	N3	1	7	49	343	2401	34.536472	1	1	16807			2	2	0	1	2	0	0	2	2	2		0	1	2	1	1	0	1	2	0	0	1	22	2	0	1	0	0	1	1	7	0	0	0	1	0	0
9020	N2		3	9	27	81	0	0	0	243			2	2	0	1	2	0	0	2	2	2		0	1	2	1	1	0	1	2	0	0	1	22	2	0	1	0	0	1	1	3	0	0	0	1	0	0
9020	N9	1	60	3600	216000	12960000	26.750792	1	1	777600000			2	2	0	1	2	0	0	2	2	2		0	1	2	1	1	0	1	2	0	0	1	22	2	1	0	1	0	1	1	60	1	1	1	1	0	0
9020	N4		13	169	2197	28561	0	0	0	371293			2	2	0	1	2	0	0	2	2	2		0	1	2	1	1	0	1	2	0	0	1	22	2	0	1	0	0	1	1	13	0	0	0	1	0	0
9020	N8	1	36	1296	46656	1679616	25.747093	1	1	60466176			2	2	0	1	2	0	0	2	2	2		0	1	2	1	1	0	1	2	0	0	1	22	2	1	0	0	0	1	1	36	1	1	0	1	0	0
9020	N10	1	96	9216	884736	84934656	30.631601	1	1	8153726976			2	2	0	1	2	0	0	2	2	2		0	1	2	1	1	0	1	2	0	0	1	22	2	1	1	1				96	1	1	1	1	0	0
9020			24	576	13824	331776				7962624			2	2	0			0															0	1
9020			0	0	0	0				0			2	2	0			0															0	1
9021	N1		0	0	0	0	0	0	0	0			1	3	0	1	2	0	0	2	2	2	0	0	2	2	1	1	0	1	3	1	1	5	25	2	0	0	1	0	0	0	0				0	0	0
9021	N9		60	3600	216000	12960000	0	0	0	777600000			1	3	0	1	2	0	0	2	2	2	0	0	2	2	1	1	0	1	3	1	1	5	25	2	1	1	1	0	0	0	60	0	0	0	0	0	0
9021	N8		36	1296	46656	1679616	0	0	0	60466176			1	3	0	1	2	0	0	2	2	2	0	0	2	2	1	1	0	1	3	1	1	5	25	2	1	1	1	0	0	0	36	0	0	0	0	0	0
9021	N3		7	49	343	2401	0	0	0	16807			1	3	0	1	2	0	0	2	2	2	0	0	2	2	1	1	0	1	3	1	1	5	25	2	0	0	1	0	0	0	7	0	0	0	0	0	0
9021	N6		24	576	13824	331776	0	0	0	7962624			1	3	0	1	2	0	0	2	2	2	0	0	2	2	1	1	0	1	3	1	1	5	25	2	1	1	1	0	0	0	24	0	0	0	0	0	0
9021	N10		96	9216	884736	84934656	0	0	0	8153726976			1	3	0	1	2	0	0	2	2	2	0	0	2	2	1	1	0	1	3	1	1	5	25	2	1	1	1				96	0	0	0	0	0	0
9021	N2		3	9	27	81	0	0	0	243			1	3	0	1	2	0	0	2	2	2	0	0	2	2	1	1	0	1	3	1	1	5	25	2	0	0	1	0	0	0	3	0	0	0	0	0	0
9021			13	169	2197	28561				371293			1	3	0			0					0										1	5
9022	N10		96	9216	884736	84934656	0	0	0	8153726976			1	1	0	1	2	1	0	3	2	3	0	0	3	1	0	2	0	1	2.5	1	0	0	27	2	1	1	0				96	0	0	0	0	0	0
9022	N9	1	60	3600	216000	12960000	35.206001	1	1	777600000			1	1	0	1	2	1	0	3	2	3	0	0	3	1	0	2	0	1	2.5	1	0	0	27	2	1	1	0	0	0	0	60	0	0	0	0	0	0
9022	N3	1	7	49	343	2401	35.62368	1	1	16807			1	1	0	1	2	1	0	3	2	3	0	0	3	1	0	2	0	1	2.5	1	0	0	27	2	0	0	0	0	0	0	7	0	0	0	0	0	0
9022	N8	1	36	1296	46656	1679616	35.924999	1	1	60466176			1	1	0	1	2	1	0	3	2	3	0	0	3	1	0	2	0	1	2.5	1	0	0	27	2	1	1	0	0	0	0	36	0	0	0	0	0	0
9022	N4	1	13	169	2197	28561	36.988895	1	1	371293			1	1	0	1	2	1	0	3	2	3	0	0	3	1	0	2	0	1	2.5	1	0	0	27	2	1	0	0	0	0	0	13	0	0	0	0	0	0
9022	N2		3	9	27	81	0	0	0	243			1	1	0	1	2	1	0	3	2	3	0	0	3	1	0	2	0	1	2.5	1	0	0	27	2	0	0	1	0	0	0	3	0	0	0	0	0	0
9022			24	576	13824	331776				7962624			1	1	0			1					0										0	0
9022			0	0	0	0				0			1	1	0			1					0										0	0
9023	N2		3	9	27	81	0	0	0	243			2	2	1	0	2	0	0	1	2	1	0	0	1	2	1	2	0	1	1.92	0	0	3	18	1								0	0	0	0	0	0
9023	N9	1	60	3600	216000	12960000	19.112999	1	1	777600000			2	2	1	0	2	0	0	1	2	1	0	0	1	2	1	2	0	1	1.92	0	0	3	18	1	1	1	0	1	1	2	60	0	0	0	0	0	0
9023	N10		96	9216	884736	84934656	0	0	0	8153726976			2	2	1	0	2	0	0	1	2	1	0	0	1	2	1	2	0	1	1.92	0	0	3	18	1	1	1	0				96	0	0	0	0	0	0
9023	N7	1	30	900	27000	810000	30.310902	1	1	24300000			2	2	1	0	2	0	0	1	2	1	0	0	1	2	1	2	0	1	1.92	0	0	3	18	1	0	0	0	1	1	2	30	0	0	0	0	0	0
9023	N4	1	13	169	2197	28561	34.931347	1	1	371293			2	2	1	0	2	0	0	1	2	1	0	0	1	2	1	2	0	1	1.92	0	0	3	18	1	0	0	1	1	1	2	13	0	0	0	0	0	0
9023			36	1296	46656	1679616				60466176			2	2	1			0					0										0	3
9023			7	49	343	2401				16807			2	2	1			0					0										0	3
9023			0	0	0	0				0			2	2	1			0					0										0	3
9023			24	576	13824	331776				7962624			2	2	1			0					0										0	3
9024	N10	1	96	9216	884736	84934656	33.787464	1	1	8153726976			3	2	0	1	2	0	0	3	2	2		0	2	2	1	2	0	1	2	1	0	5	30	3	1	1	1				96	0	0	0	0	1	0
9024	N6	1	24	576	13824	331776	34.634315	1	1	7962624			3	2	0	1	2	0	0	3	2	2		0	2	2	1	2	0	1	2	1	0	5	30	3	1	0	0	0	0	0	24	0	0	0	0	1	0
9024	N4		13	169	2197	28561	0	0	0	371293			3	2	0	1	2	0	0	3	2	2		0	2	2	1	2	0	1	2	1	0	5	30	3	0	0	1	0	0	0	13	0	0	0	0	1	0
9024	N8	1	36	1296	46656	1679616	34.118999	1	1	60466176			3	2	0	1	2	0	0	3	2	2		0	2	2	1	2	0	1	2	1	0	5	30	3	1	1	0	0	0	0	36	0	0	0	0	1	0
9024	N3		7	49	343	2401	0	0	0	16807			3	2	0	1	2	0	0	3	2	2		0	2	2	1	2	0	1	2	1	0	5	30	3	0	0	0	0	0	0	7	0	0	0	0	1	0
9024	N2	1	3	9	27	81	36.972	1	1	243			3	2	0	1	2	0	0	3	2	2		0	2	2	1	2	0	1	2	1	0	5	30	3	0	0	1	0	0	0	3	0	0	0	0	1	0
9024			0	0	0	0				0			3	2	0			0															0	5
9024			60	3600	216000	12960000				777600000			3	2	0			0															0	5
9025	N3		7	49	343	2401	0	0	0	16807			1	2	1	1	3	0	0	2	2	2	0	0	3	2	0	2	0	0	4.5	0	1	5	24	2	0	1	1	1	1	2	7	0	0	0	0	0	0
9025	N8		36	1296	46656	1679616	0	0	0	60466176			1	2	1	1	3	0	0	2	2	2	0	0	3	2	0	2	0	0	4.5	0	1	5	24	2	1	1	0	1	1	2	36	0	0	0	0	0	0
9025	N7		30	900	27000	810000	0	0	0	24300000			1	2	1	1	3	0	0	2	2	2	0	0	3	2	0	2	0	0	4.5	0	1	5	24	2	0	1	0	1	1	2	30	0	0	0	0	0	0
9025	N2		3	9	27	81	0	0	0	243			1	2	1	1	3	0	0	2	2	2	0	0	3	2	0	2	0	0	4.5	0	1	5	24	2	0	1	0	1	1	2	3	0	0	0	0	0	0
9025	N9	1	60	3600	216000	12960000	31.397999	1	1	777600000			1	2	1	1	3	0	0	2	2	2	0	0	3	2	0	2	0	0	4.5	0	1	5	24	2	1	1	0	1	1	2	60	0	0	0	0	0	0
9025	N4	1	13	169	2197	28561	36.981628	1	1	371293			1	2	1	1	3	0	0	2	2	2	0	0	3	2	0	2	0	0	4.5	0	1	5	24	2	0	1	0	1	1	2	13	0	0	0	0	0	0
9025			96	9216	884736	84934656				8153726976			1	2	1			0					0										1	5
9025			0	0	0	0				0			1	2	1			0					0										1	5
9025			24	576	13824	331776				7962624			1	2	1			0					0										1	5
9027	N2		3	9	27	81	0	0	0	243			1	1	0	1	2	0	1	3	2	2	0	0	3	1	0	2	1	0	3	1	1	1	23	2	0	1	0	0	0	0	3	0	0	0	0	0	0
9027	N7		30	900	27000	810000	0	0	0	24300000			1	1	0	1	2	0	1	3	2	2	0	0	3	1	0	2	1	0	3	1	1	1	23	2	0	0	0	0	0	0	30	0	0	0	0	0	0
9027	N10		96	9216	884736	84934656	0	0	0	8153726976			1	1	0	1	2	0	1	3	2	2	0	0	3	1	0	2	1	0	3	1	1	1	23	2	1	1	1				96	0	0	0	0	0	0
9027	N9	1	60	3600	216000	12960000	28.929501	1	1	777600000			1	1	0	1	2	0	1	3	2	2	0	0	3	1	0	2	1	0	3	1	1	1	23	2	1	1	0				60	0	0	0	0	0	0
9027	N4		13	169	2197	28561	0	0	0	371293			1	1	0	1	2	0	1	3	2	2	0	0	3	1	0	2	1	0	3	1	1	1	23	2	0	1	0	0	0	0	13	0	0	0	0	0	0
9027	N3		7	49	343	2401	0	0	0	16807			1	1	0	1	2	0	1	3	2	2	0	0	3	1	0	2	1	0	3	1	1	1	23	2	0	1	0	0	0	0	7	0	0	0	0	0	0
9027			0	0	0	0				0			1	1	0			0					0										1	1
9027			36	1296	46656	1679616				60466176			1	1	0			0					0										1	1
9027			24	576	13824	331776				7962624			1	1	0			0					0										1	1
9028	N10	1	96	9216	884736	84934656	31.183826	1	1	8153726976			1	3	1	0	2	0	0	2	2		0	0	3	1	0	2	0	1	4.5	0	1	3	17	1	1	1	0				96	1	1	0	0	0	0
9028	N2		3	9	27	81	0	0	0	243			1	3	1	0	2	0	0	2	2		0	0	3	1	0	2	0	1	4.5	0	1	3	17	1								0	0	0	0	0	0
9028			24	576	13824	331776				7962624			1	3	1			0					0										1	3
9028			0	0	0	0				0			1	3	1			0					0										1	3
9028			60	3600	216000	12960000				777600000			1	3	1			0					0										1	3
9028			36	1296	46656	1679616				60466176			1	3	1			0					0										1	3
9028			7	49	343	2401				16807			1	3	1			0					0										1	3
9028			13	169	2197	28561				371293			1	3	1			0					0										1	3
9029	N4	1	13	169	2197	28561	29.336239	1	1	371293			1	3	1	0	2	0	0	2	2		0	0	3	1	0	2	0	1	4.5	0	1	3	17	1	0	0	0	0	0	0	13	0	0	0	0	0	0
9029	N10	1	96	9216	884736	84934656	21.499969	1	1	8153726976			1	3	1	0	2	0	0	2	2		0	0	3	1	0	2	0	1	4.5	0	1	3	17	1	1	1	0				96	0	0	0	0	0	0
9029	N2		3	9	27	81	0	0	0	243			1	3	1	0	2	0	0	2	2		0	0	3	1	0	2	0	1	4.5	0	1	3	17	1	0	0	0	0	0	0	3	0	0	0	0	0	0
9029	N3	1	7	49	343	2401	27.30162	1	1	16807			1	3	1	0	2	0	0	2	2		0	0	3	1	0	2	0	1	4.5	0	1	3	17	1	0	0	0	0	0	0	7	0	0	0	0	0	0
9029			0	0	0	0				0			1	3	1			0					0										1	3
9029			24	576	13824	331776				7962624			1	3	1			0					0										1	3
9029			60	3600	216000	12960000				777600000			1	3	1			0					0										1	3
9029			36	1296	46656	1679616				60466176			1	3	1			0					0										1	3
9030	N10	1	96	9216	884736	84934656	34.598682	1	1	8153726976			1	3	0	1	2	0	0	2	2	2		0	3	1	1	2	0	0	1.2	1	1	6	17	1	1	1	0				96	0	0	0	0	0	0
9030	N4		13	169	2197	28561	0	0	0	371293			1	3	0	1	2	0	0	2	2	2		0	3	1	1	2	0	0	1.2	1	1	6	17	1	0	0	0	0	0	0	13	0	0	0	0	0	0
9030	N3		7	49	343	2401	0	0	0	16807			1	3	0	1	2	0	0	2	2	2		0	3	1	1	2	0	0	1.2	1	1	6	17	1	0	0	0	0	0	0	7	0	0	0	0	0	0
9030	N2		3	9	27	81	0	0	0	243			1	3	0	1	2	0	0	2	2	2		0	3	1	1	2	0	0	1.2	1	1	6	17	1	0	0	0	0	0	0	3	0	0	0	0	0	0
9030	N9	1	60	3600	216000	12960000	24.279692	1	1	777600000			1	3	0	1	2	0	0	2	2	2		0	3	1	1	2	0	0	1.2	1	1	6	17	1	1	1	0	0	0	0	60	1	1	0	0	0	0
9030			24	576	13824	331776				7962624			1	3	0			0															1	6
9030			0	0	0	0				0			1	3	0			0															1	6
9030			36	1296	46656	1679616				60466176			1	3	0			0															1	6
9031	N6	1	24	576	13824	331776	34.285366	1	1	7962624			1	2	0	0	3	0	0	3	2	3	0	0	1	2	0	1	0	0	1.2	0	1	6	21	2	1	0	0	0	0	0	24	1	0	1	0	0	0
9031	N3	1	7	49	343	2401	32.937401	1	1	16807			1	2	0	0	3	0	0	3	2	3	0	0	1	2	0	1	0	0	1.2	0	1	6	21	2	0	0	0	0	0	0	7	0	0	0	0	0	0
9031	N2		3	9	27	81	0	0	0	243			1	2	0	0	3	0	0	3	2	3	0	0	1	2	0	1	0	0	1.2	0	1	6	21	2	0	0	0	0	0	0	3	0	0	0	0	0	0
9031	N4	1	13	169	2197	28561	27.39064	1	1	371293			1	2	0	0	3	0	0	3	2	3	0	0	1	2	0	1	0	0	1.2	0	1	6	21	2	0	0	0	0	0	0	13	0	0	0	0	0	0
9031	N10	1	96	9216	884736	84934656	30.322924	1	1	8153726976			1	2	0	0	3	0	0	3	2	3	0	0	1	2	0	1	0	0	1.2	0	1	6	21	2	1	1	0				96	1	0	1	0	0	0
9031	N8	1	36	1296	46656	1679616	22.511574	1	1	60466176			1	2	0	0	3	0	0	3	2	3	0	0	1	2	0	1	0	0	1.2	0	1	6	21	2	1	0	0	0	0	0	36	0	0	0	0	0	0
9031			0	0	0	0				0			1	2	0			0					0										1	6
9031			60	3600	216000	12960000				777600000			1	2	0			0					0										1	6
9032	N4		13	169	2197	28561	0	0	0	371293			1	3	0	1	2	0	1	2	2	2	1	0	1	2	0	2	0	1	1.5	0	1	5	18	1	0	0	0	0	0	0	13	0	0	0			0
9032	N3	1	7	49	343	2401	34.288177	1	1	16807			1	3	0	1	2	0	1	2	2	2	1	0	1	2	0	2	0	1	1.5	0	1	5	18	1	0	0	0	0	0	0	7	0	0	0			0
9032			36	1296	46656	1679616				60466176			1	3	0			0					1										1	5
9032			24	576	13824	331776				7962624			1	3	0			0					1										1	5
9032			0	0	0	0				0			1	3	0			0					1										1	5
9032			60	3600	216000	12960000				777600000			1	3	0			0					1										1	5
9032			96	9216	884736	84934656				8153726976			1	3	0			0					1										1	5
9033	N10	1	96	9216	884736	84934656	16.645397	1	1	8153726976			2	2	0	1	1	0	0	3	2	3		0	2	2	0	2	0	0	1.5	1	0	0	23	2	1	1	0				96	0	0	0	1	0	0
9033	N9	1	60	3600	216000	12960000	28.74	1	1	777600000			2	2	0	1	1	0	0	3	2	3		0	2	2	0	2	0	0	1.5	1	0	0	23	2	1	1	0	0	0	0	60	0	0	0	1	0	0
9033	N4	1	13	169	2197	28561	30.573936	1	1	371293			2	2	0	1	1	0	0	3	2	3		0	2	2	0	2	0	0	1.5	1	0	0	23	2	0	0	0	0	0	0	13	0	0	0	1	0	0
9033	N6		24	576	13824	331776	0	0	0	7962624			2	2	0	1	1	0	0	3	2	3		0	2	2	0	2	0	0	1.5	1	0	0	23	2	1	0	0	0	0	0	24	0	0	0	1	0	0
9033	N3		7	49	343	2401	0	0	0	16807			2	2	0	1	1	0	0	3	2	3		0	2	2	0	2	0	0	1.5	1	0	0	23	2	0	0	0	0	0	0	7	0	0	0	1	0	0
9033	N8	1	36	1296	46656	1679616	29.46299	1	1	60466176			2	2	0	1	1	0	0	3	2	3		0	2	2	0	2	0	0	1.5	1	0	0	23	2	1	1	0	0	0	0	36	0	0	0	1	0	0
9033	N7		30	900	27000	810000	0	0	0	24300000			2	2	0	1	1	0	0	3	2	3		0	2	2	0	2	0	0	1.5	1	0	0	23	2	1	0	0	0	0	0		0	0	0	1	0	0
9033			0	0	0	0				0			2	2	0			0															0	0
9034	N2		3	9	27	81	0	0	0	243			1	3	0	1	2	0	1	1	2	2	1	0	1	2	0	2	0	0	2	0	1	5	17	1	0	0	1	0	0	0	3	0	0	0			0
9034	N4	1	13	169	2197	28561	31.549999	1	1	371293			1	3	0	1	2	0	1	1	2	2	1	0	1	2	0	2	0	0	2	0	1	5	17	1	0	0	0	0	0	0	13	0	0	0			0
9034	N3		7	49	343	2401	0	0	0	16807			1	3	0	1	2	0	1	1	2	2	1	0	1	2	0	2	0	0	2	0	1	5	17	1	0	0	0	0	0	0	7	0	0	0			0
9034	N8		36	1296	46656	1679616	0	0	0	60466176			1	3	0	1	2	0	1	1	2	2	1	0	1	2	0	2	0	0	2	0	1	5	17	1	1	1	0	0	0	0	36	0	0	0			0
9034			24	576	13824	331776				7962624			1	3	0			0					1										1	5
9034			0	0	0	0				0			1	3	0			0					1										1	5
9034			60	3600	216000	12960000				777600000			1	3	0			0					1										1	5
9034			96	9216	884736	84934656				8153726976			1	3	0			0					1										1	5
9035	N3	1	7	49	343	2401	35.584	1	1	16807			1	2	0	1	2	0	1	2	2	3		0	1	1	0	2	0	0	2.24	0	0	3	17	1	0	0	0	0	0	0	7	0	0	0	0	0	0
9035	N5	1	18	324	5832	104976	36.165291	1	1	1889568			1	2	0	1	2	0	1	2	2	3		0	1	1	0	2	0	0	2.24	0	0	3	17	1	0	0	0	0	0	0	18	0	0	0	0	0	0
9035	N2		3	9	27	81	0	0	0	243			1	2	0	1	2	0	1	2	2	3		0	1	1	0	2	0	0	2.24	0	0	3	17	1	0	0	0	0	0	0	3	0	0	0	0	0	0
9035	N6	1	24	576	13824	331776	33.686737	1	1	7962624			1	2	0	1	2	0	1	2	2	3		0	1	1	0	2	0	0	2.24	0	0	3	17	1	0	0	0	0	0	0	24	0	0	0	0	0	0
9035	N4	1	13	169	2197	28561	35.832588	1	1	371293			1	2	0	1	2	0	1	2	2	3		0	1	1	0	2	0	0	2.24	0	0	3	17	1	0	0	0	0	0	0	13	0	0	0	0	0	0
9035	N9	1	60	3600	216000	12960000	20.376999	1	1	777600000			1	2	0	1	2	0	1	2	2	3		0	1	1	0	2	0	0	2.24	0	0	3	17	1	1	1	0	0	0	0	60	0	0	0	0	0	0
9035	N10	1	96	9216	884736	84934656	33.298225	1	1	8153726976			1	2	0	1	2	0	1	2	2	3		0	1	1	0	2	0	0	2.24	0	0	3	17	1	1	1	0				96	0	0	0	0	0	0
9035			36	1296	46656	1679616				60466176			1	2	0			0															0	3
9035			0	0	0	0				0			1	2	0			0															0	3
9036	N8		36	1296	46656	1679616	0	0	0	60466176			2	2	1	1	3	0	1	3	2	3	1	0	3	1	0	2	0	0	4	1	0	0	36	3	1	1	0	0	0	0	36	0	0	0	0	1	0
9036	N9	1	60	3600	216000	12960000	29.035	1	1	777600000			2	2	1	1	3	0	1	3	2	3	1	0	3	1	0	2	0	0	4	1	0	0	36	3	1	1	0	0	0	0	60	0	0	0	0	1	0
9036	N4	1	13	169	2197	28561	34.838509	1	1	371293			2	2	1	1	3	0	1	3	2	3	1	0	3	1	0	2	0	0	4	1	0	0	36	3	0	0	0	0	0	0	13	0	0	0	0	1	0
9036	N10	1	96	9216	884736	84934656	15.650999	1	1	8153726976			2	2	1	1	3	0	1	3	2	3	1	0	3	1	0	2	0	0	4	1	0	0	36	3	1	1	0				96	0	0	0	0	1	0
9036	N3	1	7	49	343	2401	35.620872	1	1	16807			2	2	1	1	3	0	1	3	2	3	1	0	3	1	0	2	0	0	4	1	0	0	36	3	0	0	0	0	0	0	7	0	0	0	0	1	0
9036	N2		3	9	27	81	0	0	0	243			2	2	1	1	3	0	1	3	2	3	1	0	3	1	0	2	0	0	4	1	0	0	36	3	0	0	0	0	0	0	3	0	0	0	0	1	0
9036	N6		24	576	13824	331776	0	0	0	7962624			2	2	1	1	3	0	1	3	2	3	1	0	3	1	0	2	0	0	4	1	0	0	36	3	0	0	0	0	0	0	24	0	0	0	0	1	0
9036			0	0	0	0				0			2	2	1			0					1										0	0
9037	N4		13	169	2197	28561	0	0	0	371293			1	3	0	0	3	0	0	2	1	3		0	3	1	0	2	1	1	2	1	0	0	21	2	0	0	0	0	0	0	13	0	0	0	0	0	0
9037	N9		60	3600	216000	12960000	0	0	0	777600000			1	3	0	0	3	0	0	2	1	3		0	3	1	0	2	1	1	2	1	0	0	21	2	1	1	0	0	0	0	60	0	0	0	0	0	0
9037	N10	1	96	9216	884736	84934656	35.887573	1	1	8153726976			1	3	0	0	3	0	0	2	1	3		0	3	1	0	2	1	1	2	1	0	0	21	2	1	1	0				96	0	0	0	0	0	0
9037	N2		3	9	27	81	0	0	0	243			1	3	0	0	3	0	0	2	1	3		0	3	1	0	2	1	1	2	1	0	0	21	2	0	0	0	0	0	0	3	0	0	0	0	0	0
9037	N3		7	49	343	2401	0	0	0	16807			1	3	0	0	3	0	0	2	1	3		0	3	1	0	2	1	1	2	1	0	0	21	2	0	0	0	0	0	0	7	0	0	0	0	0	0
9037	N6	1	24	576	13824	331776	34.028175	1	1	7962624			1	3	0	0	3	0	0	2	1	3		0	3	1	0	2	1	1	2	1	0	0	21	2	0	0	0	0	0	0	24	0	0	0	0	0	0
9037			36	1296	46656	1679616				60466176			1	3	0			0															0	0
9037			0	0	0	0				0			1	3	0			0															0	0
9038	N4		13	169	2197	28561	0	0	0	371293			1	3	0	1	2	0	0	1	1	3		0	2	1	0	2	1	0	.5	1	0	0	20	1	0	0	0	0	0	0	13	0	0	0			0
9038	N2		3	9	27	81	0	0	0	243			1	3	0	1	2	0	0	1	1	3		0	2	1	0	2	1	0	.5	1	0	0	20	1	0	0	0	0	0	0	3	0	0	0			0
9038	N6		24	576	13824	331776	0	0	0	7962624			1	3	0	1	2	0	0	1	1	3		0	2	1	0	2	1	0	.5	1	0	0	20	1	1	0	0	0	0	0	24	0	0	0			0
9038	N3		7	49	343	2401	0	0	0	16807			1	3	0	1	2	0	0	1	1	3		0	2	1	0	2	1	0	.5	1	0	0	20	1	0	0	0	0	0	0	7	0	0	0			0
9038			36	1296	46656	1679616				60466176			1	3	0			0															0	0
9038			0	0	0	0				0			1	3	0			0															0	0
9038			96	9216	884736	84934656				8153726976			1	3	0			0															0	0
9038			60	3600	216000	12960000				777600000			1	3	0			0															0	0
9039	N2		3	9	27	81	0	0	0	243			1	3	0	1	2	0	1	2	2	3	1	0	2	1	0	2	0	0	2.4000001	0	1	5	17	1	0	0	0	0	0	0	3	0	0	0	0	0	0
9039	N9	1	60	3600	216000	12960000	26.024591	1	1	777600000			1	3	0	1	2	0	1	2	2	3	1	0	2	1	0	2	0	0	2.4000001	0	1	5	17	1	1	1	0	0	0	0	60	1	1	1	0	0	0
9039	N6	1	24	576	13824	331776	33.384186	1	1	7962624			1	3	0	1	2	0	1	2	2	3	1	0	2	1	0	2	0	0	2.4000001	0	1	5	17	1	1	0	0	0	0	0	24	1	0	1	0	0	0
9039	N10	1	96	9216	884736	84934656	21.277252	1	1	8153726976			1	3	0	1	2	0	1	2	2	3	1	0	2	1	0	2	0	0	2.4000001	0	1	5	17	1	1	1	0				96	1	0	1	0	0	0
9039	N3		7	49	343	2401	0	0	0	16807			1	3	0	1	2	0	1	2	2	3	1	0	2	1	0	2	0	0	2.4000001	0	1	5	17	1	0	0	1	0	0	0	7	0	0	0	0	0	0
9039	N8	1	36	1296	46656	1679616	33.468338	1	1	60466176			1	3	0	1	2	0	1	2	2	3	1	0	2	1	0	2	0	0	2.4000001	0	1	5	17	1	1	1	0	0	0	0	36	0	0	0	0	0	0
9039	N4		13	169	2197	28561	0	0	0	371293			1	3	0	1	2	0	1	2	2	3	1	0	2	1	0	2	0	0	2.4000001	0	1	5	17	1	0	0	0	0	0	0	13	0	0	0	0	0	0
9039			0	0	0	0				0			1	3	0			0					1										1	5
9040	N4		13	169	2197	28561	0	0	0	371293			1	2	0	1	2	0	1	2	2	2			2	1	1	2	0	0	.80000001	0	1	5	17	1	0	1	0	0	0	0	13	0	0	0	0	0	0
9040	N9		60	3600	216000	12960000	0	0	0	777600000			1	2	0	1	2	0	1	2	2	2			2	1	1	2	0	0	.80000001	0	1	5	17	1	1	1	0	0	0	0	60	0	0	0	0	0	0
9040	N2		3	9	27	81	0	0	0	243			1	2	0	1	2	0	1	2	2	2			2	1	1	2	0	0	.80000001	0	1	5	17	1	0	1	0	0	0	0	3	0	0	0	0	0	0
9040	N6		24	576	13824	331776	0	0	0	7962624			1	2	0	1	2	0	1	2	2	2			2	1	1	2	0	0	.80000001	0	1	5	17	1	0	1	0	0	0	0	24	0	0	0	0	0	0
9040	N10	1	96	9216	884736	84934656	29.861115	1	1	8153726976			1	2	0	1	2	0	1	2	2	2			2	1	1	2	0	0	.80000001	0	1	5	17	1	1	1	1				96	0	0	0	0	0	0
9040	N3		7	49	343	2401	0	0	0	16807			1	2	0	1	2	0	1	2	2	2			2	1	1	2	0	0	.80000001	0	1	5	17	1	0	1	0	0	0	0	7	0	0	0	0	0	0
9040			0	0	0	0				0			1	2	0			0															1	5
9040			36	1296	46656	1679616				60466176			1	2	0			0															1	5
9041	N2		3	9	27	81	0	0	0	243			2		0	1	2	0	0	2	2	2		0	2	2	0	2	0	0	2	1	0	5	22	2	0	0	0	0	0	0	3	0	0	0			0
9041	N4	1	13	169	2197	28561	34.676193	1	1	371293			2		0	1	2	0	0	2	2	2		0	2	2	0	2	0	0	2	1	0	5	22	2	0	0	0	0	0	0	13	0	0	0			0
9041	N3	1	7	49	343	2401	34.430759	1	1	16807			2		0	1	2	0	0	2	2	2		0	2	2	0	2	0	0	2	1	0	5	22	2	0	0	0	0	0	0	7	0	0	0			0
9041			36	1296	46656	1679616				60466176			2		0			0															0	5
9041			0	0	0	0				0			2		0			0															0	5
9041			60	3600	216000	12960000				777600000			2		0			0															0	5
9041			24	576	13824	331776				7962624			2		0			0															0	5
9041			96	9216	884736	84934656				8153726976			2		0			0															0	5
9042	N2		3	9	27	81	0	0	0	243			1	2	1	0	2	1		2	2	3		0	2	1	1	2	0	1	1.5	1	1	0	22	2	0	0	1	1	1	2	3	0	0	0	1	1	0
9042	N3	1	7	49	343	2401	20.419243	1	1	16807			1	2	1	0	2	1		2	2	3		0	2	1	1	2	0	1	1.5	1	1	0	22	2	0	0	0	1	1	2	7	0	0	0	1	1	0
9042	N6	1	24	576	13824	331776	36.332233	1	1	7962624			1	2	1	0	2	1		2	2	3		0	2	1	1	2	0	1	1.5	1	1	0	22	2	1	0	0	1	1	2	24	0	0	0	1	1	0
9042			60	3600	216000	12960000				777600000			1	2	1			1															1	0
9042			0	0	0	0				0			1	2	1			1															1	0
9042			36	1296	46656	1679616				60466176			1	2	1			1															1	0
9042			96	9216	884736	84934656				8153726976			1	2	1			1															1	0
9042			13	169	2197	28561				371293			1	2	1			1															1	0
9043	N4		13	169	2197	28561	0	0	0	371293			3	3	0	1	2	0		3					1	1	1	2	1	0	.5	0	0	6	40	3	0	1	0	0	0	0	13	0	0	0	0	0	0
9043	N10	1	96	9216	884736	84934656	28.944656	1	1	8153726976			3	3	0	1	2	0		3					1	1	1	2	1	0	.5	0	0	6	40	3	1	1	1				96	1	1	0	0	0	0
9043	N9	1	60	3600	216000	12960000	25.942982	1	1	777600000			3	3	0	1	2	0		3					1	1	1	2	1	0	.5	0	0	6	40	3	1	1	0	0	0	0	60	0	0	0	0	0	0
9043	N8	1	36	1296	46656	1679616	27.232624	1	1	60466176			3	3	0	1	2	0		3					1	1	1	2	1	0	.5	0	0	6	40	3	1	1	0	0	0	0	36	1	1	0	0	0	0
9043	N2		3	9	27	81	0	0	0	243			3	3	0	1	2	0		3					1	1	1	2	1	0	.5	0	0	6	40	3	0	1	0	0	0	0	3	0	0	0	0	0	0
9043	N6		24	576	13824	331776	0	0	0	7962624			3	3	0	1	2	0		3					1	1	1	2	1	0	.5	0	0	6	40	3	1	1	0	0	0	0	24	0	0	0	0	0	0
9043			0	0	0	0				0			3	3	0			0															0	6
9043			7	49	343	2401				16807			3	3	0			0															0	6
9044	N8		36	1296	46656	1679616	0	0	0	60466176			1	2	0	1	3	0	0	3	2	3	0	0	3	1	0	2	0	0	2	1	1	2	24	2	1	1	0	0	0	0	36	0	0	0	0	1	0
9044	N3		7	49	343	2401	0	0	0	16807			1	2	0	1	3	0	0	3	2	3	0	0	3	1	0	2	0	0	2	1	1	2	24	2	0	0	0	0	0	0	7	0	0	0	0	1	0
9044	N9		60	3600	216000	12960000	0	0	0	777600000			1	2	0	1	3	0	0	3	2	3	0	0	3	1	0	2	0	0	2	1	1	2	24	2	1	1	0	0	0	0	60	0	0	0	0	1	0
9044	N4		13	169	2197	28561	0	0	0	371293			1	2	0	1	3	0	0	3	2	3	0	0	3	1	0	2	0	0	2	1	1	2	24	2	0	0	0	0	0	0	13	0	0	0	0	1	0
9044	N2		3	9	27	81	0	0	0	243			1	2	0	1	3	0	0	3	2	3	0	0	3	1	0	2	0	0	2	1	1	2	24	2	0	0	0	0	0	0	3	0	0	0	0	1	0
9044	N6	1	24	576	13824	331776	31.973316	1	1	7962624			1	2	0	1	3	0	0	3	2	3	0	0	3	1	0	2	0	0	2	1	1	2	24	2	0	0	0	0	0	0	24	0	0	0	0	1	0
9044			96	9216	884736	84934656				8153726976			1	2	0			0					0										1	2
9044			0	0	0	0				0			1	2	0			0					0										1	2
9045	N6	1	24	576	13824	331776	32.28635	1	1	7962624			1	3	0	1	2	0		2	2	2	0	0	1	2	1	1	0	1	1.5	0	0	4	21	2	1	0	0	0	0	0	24	0	0	0	1	0	0
9045	N9	1	60	3600	216000	12960000	35.745106	1	1	777600000			1	3	0	1	2	0		2	2	2	0	0	1	2	1	1	0	1	1.5	0	0	4	21	2	1	1	1	0	0	0	60	0	0	0	1	0	0
9045	N8		36	1296	46656	1679616	0	0	0	60466176			1	3	0	1	2	0		2	2	2	0	0	1	2	1	1	0	1	1.5	0	0	4	21	2	1	1	0	0	0	0	36	0	0	0	1	0	0
9045	N4		13	169	2197	28561	0	0	0	371293			1	3	0	1	2	0		2	2	2	0	0	1	2	1	1	0	1	1.5	0	0	4	21	2	1	0	0	0	0	0	13	0	0	0	1	0	0
9045	N3		7	49	343	2401	0	0	0	16807			1	3	0	1	2	0		2	2	2	0	0	1	2	1	1	0	1	1.5	0	0	4	21	2	0	0	0	0	0	0	7	0	0	0	1	0	0
9045	N2		3	9	27	81	0	0	0	243			1	3	0	1	2	0		2	2	2	0	0	1	2	1	1	0	1	1.5	0	0	4	21	2	0	0	0	0	0	0	3	0	0	0	1	0	0
9045			0	0	0	0				0			1	3	0			0					0										0	4
9045			96	9216	884736	84934656				8153726976			1	3	0			0					0										0	4
9046	N6	1	24	576	13824	331776	33.684593	1	1	7962624			2	2	0	1	2	0	0	3	2	2	1	0	2	1	0	2	0	1	1.4	1	0	3	22	2	1	1	0	0	0	0	24	0	0	0	0	0	0
9046	N3		7	49	343	2401	0	0	0	16807			2	2	0	1	2	0	0	3	2	2	1	0	2	1	0	2	0	1	1.4	1	0	3	22	2	0	0	0	0	0	0	7	0	0	0	0	0	0
9046	N2		3	9	27	81	0	0	0	243			2	2	0	1	2	0	0	3	2	2	1	0	2	1	0	2	0	1	1.4	1	0	3	22	2	0	0	0	0	0	0	3	0	0	0	0	0	0
9046	N4	1	13	169	2197	28561	36.520874	1	1	371293			2	2	0	1	2	0	0	3	2	2	1	0	2	1	0	2	0	1	1.4	1	0	3	22	2	0	0	0	0	0	0	13	0	0	0	0	0	0
9046	N8	1	36	1296	46656	1679616	29.002501	1	1	60466176			2	2	0	1	2	0	0	3	2	2	1	0	2	1	0	2	0	1	1.4	1	0	3	22	2	1	1	0	0	0	0	36	0	0	0	0	0	0
9046	N10		96	9216	884736	84934656	0	0	0	8153726976			2	2	0	1	2	0	0	3	2	2	1	0	2	1	0	2	0	1	1.4	1	0	3	22	2		1	1				96	0	0	0	0	0	0
9046			0	0	0	0				0			2	2	0			0					1										0	3
9046			60	3600	216000	12960000				777600000			2	2	0			0					1										0	3
9047	N10	1	96	9216	884736	84934656	22.945948	1	1	8153726976			1	2	0	0	2	1	1	1	1	3	0	0	1	2	1	1	0	1	1.5	1	1	0	19	1	1	1	0				96	1	1	1	0	0	0
9047	N2		3	9	27	81	0	0	0	243			1	2	0	0	2	1	1	1	1	3	0	0	1	2	1	1	0	1	1.5	1	1	0	19	1	0	0	0	0	0	0	3	0	0	0	0	0	0
9047	N3		7	49	343	2401	0	0	0	16807			1	2	0	0	2	1	1	1	1	3	0	0	1	2	1	1	0	1	1.5	1	1	0	19	1	0	0	0	0	0	0	7	0	0	0	0	0	0
9047	N4		13	169	2197	28561	0	0	0	371293			1	2	0	0	2	1	1	1	1	3	0	0	1	2	1	1	0	1	1.5	1	1	0	19	1	0	0	0	0	0	0	13	0	0	0	0	0	0
9047	N8	1	36	1296	46656	1679616	34.27726	1	1	60466176			1	2	0	0	2	1	1	1	1	3	0	0	1	2	1	1	0	1	1.5	1	1	0	19	1	1	1	0	0	0	0	36	1	1	1	0	0	0
9047			0	0	0	0				0			1	2	0			1					0										1	0
9047			24	576	13824	331776				7962624			1	2	0			1					0										1	0
9047			60	3600	216000	12960000				777600000			1	2	0			1					0										1	0
9048	N10		96	9216	884736	84934656	0	0	0	8153726976			2	2	0	0	2	0	1	3	2	2	0	0	2	2	0	2	0	1	1.6	0	0	5	27	2	1	1	1				96	0	0	0	1	0	0
9048	N9	1	60	3600	216000	12960000	28.191	1	1	777600000			2	2	0	0	2	0	1	3	2	2	0	0	2	2	0	2	0	1	1.6	0	0	5	27	2	1	1	0	0	1	1	60	0	0	0	1	0	0
9048	N6	1	24	576	13824	331776	29.603668	1	1	7962624			2	2	0	0	2	0	1	3	2	2	0	0	2	2	0	2	0	1	1.6	0	0	5	27	2	1	0	1	0	1	1	24	0	0	0	1	0	0
9048	N8		36	1296	46656	1679616	0	0	0	60466176			2	2	0	0	2	0	1	3	2	2	0	0	2	2	0	2	0	1	1.6	0	0	5	27	2	1	1	0	0	1	1	36	0	0	0	1	0	0
9048	N5	1	18	324	5832	104976	33.453251	1	1	1889568			2	2	0	0	2	0	1	3	2	2	0	0	2	2	0	2	0	1	1.6	0	0	5	27	2	0	0	0	0	1	1	18	1	1	0	1	0	0
9048	N2		3	9	27	81	0	0	0	243			2	2	0	0	2	0	1	3	2	2	0	0	2	2	0	2	0	1	1.6	0	0	5	27	2	0	0	0	0	1	1	3	0	0	0	1	0	0
9048	N4	1	13	169	2197	28561	27.608494	1	1	371293			2	2	0	0	2	0	1	3	2	2	0	0	2	2	0	2	0	1	1.6	0	0	5	27	2	0	0	0	0	1	1	13	0	0	0	1	0	0
9048	N3		7	49	343	2401	0	0	0	16807			2	2	0	0	2	0	1	3	2	2	0	0	2	2	0	2	0	1	1.6	0	0	5	27	2	0	0	0	0	1	1	7	0	0	0	1	0	0
9048	N7	1	30	900	27000	810000	29.366343	1	1	24300000			2	2	0	0	2	0	1	3	2	2	0	0	2	2	0	2	0	1	1.6	0	0	5	27	2	1	0	1	0	1	1	30	0	0	0	1	0	0
9048			0	0	0	0				0			2	2	0			0					0										0	5
9049	N4	1	13	169	2197	28561	36.330002	1	1	371293			2	3	1	0	2	0	0	1	1	2		0	2	1	0	2	0	0	1.2	1	0	3	18	1	0	0	0	0	1	1	13	0	0	0	0	0	0
9049	N9	1	60	3600	216000	12960000	34.122498	1	1	777600000			2	3	1	0	2	0	0	1	1	2		0	2	1	0	2	0	0	1.2	1	0	3	18	1	1	1	0	0	1	1	60	1	0	1	0	0	0
9049	N2		3	9	27	81	0	0	0	243			2	3	1	0	2	0	0	1	1	2		0	2	1	0	2	0	0	1.2	1	0	3	18	1	0	0	1	0	1	1	3	0	0	0	0	0	0
9049	N10	1	96	9216	884736	84934656	33.619854	1	1	8153726976			2	3	1	0	2	0	0	1	1	2		0	2	1	0	2	0	0	1.2	1	0	3	18	1	1	1	0				96	1	1	1	0	0	0
9049	N3		7	49	343	2401	0	0	0	16807			2	3	1	0	2	0	0	1	1	2		0	2	1	0	2	0	0	1.2	1	0	3	18	1	0	0	0	0	1	1	7	0	0	0	0	0	0
9049	N8		36	1296	46656	1679616	0	0	0	60466176			2	3	1	0	2	0	0	1	1	2		0	2	1	0	2	0	0	1.2	1	0	3	18	1	1	1	0	0	1	1	36	1	1	1	0	0	0
9049			0	0	0	0				0			2	3	1			0															0	3
9049			24	576	13824	331776				7962624			2	3	1			0															0	3
9050	N2		3	9	27	81	0	0	0	243			3	2	0	0	2	0	0	3	1	2		0	2	2	0	2	0	1	2	0	0	0	44	3	0	0	0	0	0	0	3	0	0	0	1	1	0
9050	N10	1	96	9216	884736	84934656	30.550392	1	1	8153726976			3	2	0	0	2	0	0	3	1	2		0	2	2	0	2	0	1	2	0	0	0	44	3	1	1	0				96	0	0	0	1	1	0
9050	N3		7	49	343	2401	0	0	0	16807			3	2	0	0	2	0	0	3	1	2		0	2	2	0	2	0	1	2	0	0	0	44	3	0	0	0	0	0	0	7	0	0	0	1	1	0
9050	N7	1	30	900	27000	810000	36.398491	1	1	24300000			3	2	0	0	2	0	0	3	1	2		0	2	2	0	2	0	1	2	0	0	0	44	3	1	0	0	0	0	0	30	0	0	0	1	1	0
9050	N4		13	169	2197	28561	0	0	0	371293			3	2	0	0	2	0	0	3	1	2		0	2	2	0	2	0	1	2	0	0	0	44	3	1	0	0	0	0	0	13	0	0	0	1	1	0
9050	N9	1	60	3600	216000	12960000	26.380501	1	1	777600000			3	2	0	0	2	0	0	3	1	2		0	2	2	0	2	0	1	2	0	0	0	44	3	1	0	0	0	0	0	60	0	0	0	1	1	0
9050			24	576	13824	331776				7962624			3	2	0			0															0	0
9050			0	0	0	0				0			3	2	0			0															0	0
9050			36	1296	46656	1679616				60466176			3	2	0			0															0	0
9051	N9	1	60	3600	216000	12960000	33.228001	1	1	777600000			1	3	0	1	2	0	0	2	2	2	0	0	2	2	0	2	0	1	1	0	0	1	19	1	1	1	0	0	1	1	60	0	0	0	0	0	0
9051	N3		7	49	343	2401	0	0	0	16807			1	3	0	1	2	0	0	2	2	2	0	0	2	2	0	2	0	1	1	0	0	1	19	1	0	0	0	0	1	1	7	0	0	0	0	0	0
9051	N10	1	96	9216	884736	84934656	32.524082	1	1	8153726976			1	3	0	1	2	0	0	2	2	2	0	0	2	2	0	2	0	1	1	0	0	1	19	1	1	1	1				96	0	0	0	0	0	0
9051	N8		36	1296	46656	1679616	0	0	0	60466176			1	3	0	1	2	0	0	2	2	2	0	0	2	2	0	2	0	1	1	0	0	1	19	1	1	1	0	0	1	1	36	0	0	0	0	0	0
9051	N4		13	169	2197	28561	0	0	0	371293			1	3	0	1	2	0	0	2	2	2	0	0	2	2	0	2	0	1	1	0	0	1	19	1	0	0	0	0	1	1	13	0	0	0	0	0	0
9051			24	576	13824	331776				7962624			1	3	0			0					0										0	1
9051			0	0	0	0				0			1	3	0			0					0										0	1
9052	N10		96	9216	884736	84934656	0	0	0	8153726976			1	2	0	1	2	0		3	2	2		0	1	1	0	1	0	1	4.8000002	0	1	5	18	1	1	0	1				96	1	1	1	0	1	1
9052	N9		60	3600	216000	12960000	0	0	0	777600000			1	2	0	1	2	0		3	2	2		0	1	1	0	1	0	1	4.8000002	0	1	5	18	1	1	1	0	0	0	0	60	0	0	0	0	1	1
9052	N6		24	576	13824	331776	0	0	0	7962624			1	2	0	1	2	0		3	2	2		0	1	1	0	1	0	1	4.8000002	0	1	5	18	1	1	0	0	0	0	0	24	0	0	0	0	1	1
9052	N5		18	324	5832	104976	0	0	0	1889568			1	2	0	1	2	0		3	2	2		0	1	1	0	1	0	1	4.8000002	0	1	5	18	1	0	0	0	0	0	0					0	1	1
9052	N4		13	169	2197	28561	0	0	0	371293			1	2	0	1	2	0		3	2	2		0	1	1	0	1	0	1	4.8000002	0	1	5	18	1	0	0	0	0	0	0	13	0	0	0	0	1	1
9052	N3		7	49	343	2401	0	0	0	16807			1	2	0	1	2	0		3	2	2		0	1	1	0	1	0	1	4.8000002	0	1	5	18	1	0	0	0	0	0	0	7	0	0	0	0	1	1
9052	N2		3	9	27	81	0	0	0	243			1	2	0	1	2	0		3	2	2		0	1	1	0	1	0	1	4.8000002	0	1	5	18	1	0	0	0	0	0	0	3	0	0	0	0	1	1
9052			0	0	0	0				0			1	2	0			0															1	5
9052			36	1296	46656	1679616				60466176			1	2	0			0															1	5
9053	N6		24	576	13824	331776	0	0	0	7962624			3	3	0	1	1	0	0	3	2	2	0	0	2	1	1	2	0	0	1.9	1	1	4	32	3	1	0	1	0	0	0	24	0	0	0	0	0	0
9053	N9	1	60	3600	216000	12960000	34.888939	1	1	777600000			3	3	0	1	1	0	0	3	2	2	0	0	2	1	1	2	0	0	1.9	1	1	4	32	3	1	1	0	0	0	0	60	1	1	0	0	0	0
9053	N7		30	900	27000	810000	0	0	0	24300000			3	3	0	1	1	0	0	3	2	2	0	0	2	1	1	2	0	0	1.9	1	1	4	32	3	1	0	1	0	0	0		0	0	0	0	0	0
9053	N3		7	49	343	2401	0	0	0	16807			3	3	0	1	1	0	0	3	2	2	0	0	2	1	1	2	0	0	1.9	1	1	4	32	3	0	0	0	0	0	0	7	0	0	0	0	0	0
9053	N5		18	324	5832	104976	0	0	0	1889568			3	3	0	1	1	0	0	3	2	2	0	0	2	1	1	2	0	0	1.9	1	1	4	32	3	0	0	0	0	0	0	18	0	0	0	0	0	0
9053	N8		36	1296	46656	1679616	0	0	0	60466176			3	3	0	1	1	0	0	3	2	2	0	0	2	1	1	2	0	0	1.9	1	1	4	32	3	1	1	0	0	0	0	36	0	0	0	0	0	0
9053	N4	1	13	169	2197	28561	20.3365	1	1	371293			3	3	0	1	1	0	0	3	2	2	0	0	2	1	1	2	0	0	1.9	1	1	4	32	3	0	0	0	0	0	0	13	0	0	0	0	0	0
9053			0	0	0	0				0			3	3	0			0					0										1	4
9053			96	9216	884736	84934656				8153726976			3	3	0			0					0										1	4
9054	N3		7	49	343	2401	0	0	0	16807			1	1	0	1	2	0	0	2	2	2	0	0	3	1	0	2	0	1	2.4000001	0	1	4	21	2	0	0	0	0	0	0	7	0	0	0	0	0	0
9054	N5		18	324	5832	104976	0	0	0	1889568			1	1	0	1	2	0	0	2	2	2	0	0	3	1	0	2	0	1	2.4000001	0	1	4	21	2	0	0	1	0	0	0	18	0	0	0	0	0	0
9054	N1		0	0	0	0	0	0	0	0			1	1	0	1	2	0	0	2	2	2	0	0	3	1	0	2	0	1	2.4000001	0	1	4	21	2	0	0	1	0	0	0	0				0	0	0
9054	N9	1	60	3600	216000	12960000	21.358	1	1	777600000			1	1	0	1	2	0	0	2	2	2	0	0	3	1	0	2	0	1	2.4000001	0	1	4	21	2	1	1	0	0	0	0	60	0	0	0	0	0	0
9054	N8		36	1296	46656	1679616	0	0	0	60466176			1	1	0	1	2	0	0	2	2	2	0	0	3	1	0	2	0	1	2.4000001	0	1	4	21	2	1	1	0	0	0	0	36	0	0	0	0	0	0
9054	N4	1	13	169	2197	28561	32.773998	1	1	371293			1	1	0	1	2	0	0	2	2	2	0	0	3	1	0	2	0	1	2.4000001	0	1	4	21	2	0	0	1	0	0	0	13	0	0	0	0	0	0
9054	N6		24	576	13824	331776	0	0	0	7962624			1	1	0	1	2	0	0	2	2	2	0	0	3	1	0	2	0	1	2.4000001	0	1	4	21	2	1	1	0	0	0	0	24	0	0	0	0	0	0
9054	N2		3	9	27	81	0	0	0	243			1	1	0	1	2	0	0	2	2	2	0	0	3	1	0	2	0	1	2.4000001	0	1	4	21	2	0	0	1	0	0	0	3	0	0	0	0	0	0
9054	N10		96	9216	884736	84934656	0	0	0	8153726976			1	1	0	1	2	0	0	2	2	2	0	0	3	1	0	2	0	1	2.4000001	0	1	4	21	2	1	1	0				96	0	0	0	0	0	0
9055	N5		18	324	5832	104976	0	0	0	1889568			2	2	1	0	3	0	0	3	1	3		0	2	1	0	2	0	0	2	1	1	0	26	2	0	1	0	0	1	1	18	1	1	0	1	1	0
9055	N3		7	49	343	2401	0	0	0	16807			2	2	1	0	3	0	0	3	1	3		0	2	1	0	2	0	0	2	1	1	0	26	2	0	1	0	0	1	1	7	0	0	0	1	1	0
9055	N10		96	9216	884736	84934656	0	0	0	8153726976			2	2	1	0	3	0	0	3	1	3		0	2	1	0	2	0	0	2	1	1	0	26	2	1	1	1				96	0	0	0	1	1	0
9055			24	576	13824	331776				7962624			2	2	1			0															1	0
9055			60	3600	216000	12960000				777600000			2	2	1			0															1	0
9055			36	1296	46656	1679616				60466176			2	2	1			0															1	0
9055			0	0	0	0				0			2	2	1			0															1	0
9055			13	169	2197	28561				371293			2	2	1			0															1	0
9056	N8		36	1296	46656	1679616	0	0	0	60466176			2	2	0	0	3	0	0	3	1	2	0	0	3	1	0	2	0	0	2.48	0	1	6	28	2	1	1	0	0	0	0	36	0	0	0	1	0	0
9056	N5		18	324	5832	104976	0	0	0	1889568			2	2	0	0	3	0	0	3	1	2	0	0	3	1	0	2	0	0	2.48	0	1	6	28	2	0	0	0	0	0	0	18	1	1	0	1	0	0
9056	N3		7	49	343	2401	0	0	0	16807			2	2	0	0	3	0	0	3	1	2	0	0	3	1	0	2	0	0	2.48	0	1	6	28	2	0	0	0	0	0	0	7	0	0	0	1	0	0
9056	N10		96	9216	884736	84934656	0	0	0	8153726976			2	2	0	0	3	0	0	3	1	2	0	0	3	1	0	2	0	0	2.48	0	1	6	28	2	1	1	0				96	0	0	0	1	0	0
9056	N2		3	9	27	81	0	0	0	243			2	2	0	0	3	0	0	3	1	2	0	0	3	1	0	2	0	0	2.48	0	1	6	28	2	0	0	0	0	0	0	3	0	0	0	1	0	0
9056	N9		60	3600	216000	12960000	0	0	0	777600000			2	2	0	0	3	0	0	3	1	2	0	0	3	1	0	2	0	0	2.48	0	1	6	28	2	1	1	0	0	0	0	60	0	0	0	1	0	0
9056	N6		24	576	13824	331776	0	0	0	7962624			2	2	0	0	3	0	0	3	1	2	0	0	3	1	0	2	0	0	2.48	0	1	6	28	2	1	0	0	0	0	0	24	0	0	0	1	0	0
9056	N4		13	169	2197	28561	0	0	0	371293			2	2	0	0	3	0	0	3	1	2	0	0	3	1	0	2	0	0	2.48	0	1	6	28	2	0	0	0	0	0	0	13	0	0	0	1	0	0
9056			0	0	0	0				0			2	2	0			0					0										1	6
9057	N3		7	49	343	2401	0	0	0	16807			1	2	0	1	2	0		3	1	2			2	2	1	2	1	0	1.2	1	0	6	22	2	0	1	0	0	1	1	7	0	0	0	0	0	0
9057	N9		60	3600	216000	12960000	0	0	0	777600000			1	2	0	1	2	0		3	1	2			2	2	1	2	1	0	1.2	1	0	6	22	2	1	1	0				60	0	0	0	0	0	0
9057	N10		96	9216	884736	84934656	0	0	0	8153726976			1	2	0	1	2	0		3	1	2			2	2	1	2	1	0	1.2	1	0	6	22	2	1	1	0				96	0	0	0	0	0	0
9057	N4	1	13	169	2197	28561	21.051378	1	1	371293			1	2	0	1	2	0		3	1	2			2	2	1	2	1	0	1.2	1	0	6	22	2	0	1	0	0	1	1	13	0	0	0	0	0	0
9057	N2		3	9	27	81	0	0	0	243			1	2	0	1	2	0		3	1	2			2	2	1	2	1	0	1.2	1	0	6	22	2	0	1	0	0	1	1	3	0	0	0	0	0	0
9057			0	0	0	0				0			1	2	0			0															0	6
9057			36	1296	46656	1679616				60466176			1	2	0			0															0	6
9057			24	576	13824	331776				7962624			1	2	0			0															0	6
9058	N3		7	49	343	2401	0	0	0	16807			1	2	1	0	3	0	1	2	1	2			3	1	0	2	0	1	3	1	1	4	17	1	0	1	0	0	0	0	7	0	0	0	1	0	0
9058	N6	1	24	576	13824	331776	33.743931	1	1	7962624			1	2	1	0	3	0	1	2	1	2			3	1	0	2	0	1	3	1	1	4	17	1	1	1	0	0	0	0	24	0	0	0	1	0	0
9058	N4		13	169	2197	28561	0	0	0	371293			1	2	1	0	3	0	1	2	1	2			3	1	0	2	0	1	3	1	1	4	17	1	1	1	0	0	0	0	13	0	0	0	1	0	0
9058	N5		18	324	5832	104976	0	0	0	1889568			1	2	1	0	3	0	1	2	1	2			3	1	0	2	0	1	3	1	1	4	17	1	1	1	0	0	0	0	18	0	0	0	1	0	0
9058	N8	1	36	1296	46656	1679616	35.439888	1	1	60466176			1	2	1	0	3	0	1	2	1	2			3	1	0	2	0	1	3	1	1	4	17	1	1	1	0	0	0	0	36				1	0	0
9058	N1		0	0	0	0	0	0	0	0			1	2	1	0	3	0	1	2	1	2			3	1	0	2	0	1	3	1	1	4	17	1	0	1	0	0	0	0	0				1	0	0
9058	N2	1	3	9	27	81	37.147999	1	1	243			1	2	1	0	3	0	1	2	1	2			3	1	0	2	0	1	3	1	1	4	17	1	0	1	0	0	0	0	3	0	0	0	1	0	0
9058	N10	1	96	9216	884736	84934656	23.965141	1	1	8153726976			1	2	1	0	3	0	1	2	1	2			3	1	0	2	0	1	3	1	1	4	17	1	1	1	0				96	0	0	0	1	0	0
9058			60	3600	216000	12960000				777600000			1	2	1			0															1	4
9059	N3		7	49	343	2401	0	0	0	16807			1	3	0	1	3	0	0	3			0		1	1	0	1	0	0	2	0	1	0	20	1	0	1	0	0	0	0	7	0	0	0	0	0	0
9059	N4		13	169	2197	28561	0	0	0	371293			1	3	0	1	3	0	0	3			0		1	1	0	1	0	0	2	0	1	0	20	1	1	1	0	0	0	0	13	0	0	0	0	0	0
9059	N9		60	3600	216000	12960000	0	0	0	777600000			1	3	0	1	3	0	0	3			0		1	1	0	1	0	0	2	0	1	0	20	1	1	1	0	0	0	0	60	0	0	0	0	0	0
9059	N2		3	9	27	81	0	0	0	243			1	3	0	1	3	0	0	3			0		1	1	0	1	0	0	2	0	1	0	20	1	0	1	0	0	0	0	3	0	0	0	0	0	0
9059	N1		0	0	0	0	0	0	0	0			1	3	0	1	3	0	0	3			0		1	1	0	1	0	0	2	0	1	0	20	1	0	1	0	0	0	0	0				0	0	0
9059	N8		36	1296	46656	1679616	0	0	0	60466176			1	3	0	1	3	0	0	3			0		1	1	0	1	0	0	2	0	1	0	20	1	0	1	0	0	0	0	36	0	0	0	0	0	0
9059	N5		18	324	5832	104976	0	0	0	1889568			1	3	0	1	3	0	0	3			0		1	1	0	1	0	0	2	0	1	0	20	1	1	1	0	0	0	0	18	0	0	0	0	0	0
9059	N6		24	576	13824	331776	0	0	0	7962624			1	3	0	1	3	0	0	3			0		1	1	0	1	0	0	2	0	1	0	20	1	1	1	0	0	0	0	24	0	0	0	0	0	0
9059			96	9216	884736	84934656				8153726976			1	3	0			0					0										1	0
9060	N3		7	49	343	2401	0	0	0	16807			2	2	0	0	2	0	1	3	1	2	1	1	3	1	1	2	0	0	4	1	1	0	25	2	0	0	0	0	1	1	7	0	0	0	1	1	0
9060	N10	1	96	9216	884736	84934656	24.028965	1	1	8153726976			2	2	0	0	2	0	1	3	1	2	1	1	3	1	1	2	0	0	4	1	1	0	25	2	1	1	0				96	0	0	0	1	1	0
9060	N2		3	9	27	81	0	0	0	243			2	2	0	0	2	0	1	3	1	2	1	1	3	1	1	2	0	0	4	1	1	0	25	2	0	0	1	0	1	1	3	0	0	0	1	1	0
9060	N9	1	60	3600	216000	12960000	23.706432	1	1	777600000			2	2	0	0	2	0	1	3	1	2	1	1	3	1	1	2	0	0	4	1	1	0	25	2	1	1	1	0	1	1	60	1	1	0	1	1	0
9060	N8		36	1296	46656	1679616	0	0	0	60466176			2	2	0	0	2	0	1	3	1	2	1	1	3	1	1	2	0	0	4	1	1	0	25	2	1	1	0	0	1	1	36	0	0	0	1	1	0
9060	N5		18	324	5832	104976	0	0	0	1889568			2	2	0	0	2	0	1	3	1	2	1	1	3	1	1	2	0	0	4	1	1	0	25	2	0	0	0	0	1	1	18	0	0	0	1	1	0
9060	N4		13	169	2197	28561	0	0	0	371293			2	2	0	0	2	0	1	3	1	2	1	1	3	1	1	2	0	0	4	1	1	0	25	2	0	0	0	0	1	1	13	0	0	0	1	1	0
9060			0	0	0	0				0			2	2	0			0					1										1	0
9060			24	576	13824	331776				7962624			2	2	0			0					1										1	0
9061	N7	1	30	900	27000	810000	30.146	1	1	24300000			3	2	0	0	2	0	0	3	2	1	0	0	2	1	1	1	0	0	3.3	0	0	0	29	2	1	0	0	0	0	0	30	0	0	0	0	0	0
9061	N8		36	1296	46656	1679616	0	0	0	60466176			3	2	0	0	2	0	0	3	2	1	0	0	2	1	1	1	0	0	3.3	0	0	0	29	2	1	1	0	0	0	0	36	0	0	0	0	0	0
9061	N4		13	169	2197	28561	0	0	0	371293			3	2	0	0	2	0	0	3	2	1	0	0	2	1	1	1	0	0	3.3	0	0	0	29	2	0	0	0	0	0	0	13	0	0	0	0	0	0
9061	N6		24	576	13824	331776	0	0	0	7962624			3	2	0	0	2	0	0	3	2	1	0	0	2	1	1	1	0	0	3.3	0	0	0	29	2	1	0	0	0	0	0	24	0	0	0	0	0	0
9061	N9	1	60	3600	216000	12960000	27.206608	1	1	777600000			3	2	0	0	2	0	0	3	2	1	0	0	2	1	1	1	0	0	3.3	0	0	0	29	2	1	1	0	0	0	0	60	0	0	0	0	0	0
9061	N3		7	49	343	2401	0	0	0	16807			3	2	0	0	2	0	0	3	2	1	0	0	2	1	1	1	0	0	3.3	0	0	0	29	2	0	0	0	0	0	0	7	0	0	0	0	0	0
9061	N10	1	96	9216	884736	84934656	28.211733	1	1	8153726976			3	2	0	0	2	0	0	3	2	1	0	0	2	1	1	1	0	0	3.3	0	0	0	29	2	1	1	0				96	0	0	0	0	0	0
9061	N5		18	324	5832	104976	0	0	0	1889568			3	2	0	0	2	0	0	3	2	1	0	0	2	1	1	1	0	0	3.3	0	0	0	29	2	0	0	0	0	0	0	18	1	1	0	0	0	0
9061			0	0	0	0				0			3	2	0			0					0										0	0
9062	N9		60	3600	216000	12960000	0	0	0	777600000			1	3	0	1	2	0	0	3	2	2	1	0	2	1	0	2	0	1	1.8	1	1	3	40	3	1	1	0	0	1	1	60	0	0	0	0	0	0
9062	N4		13	169	2197	28561	0	0	0	371293			1	3	0	1	2	0	0	3	2	2	1	0	2	1	0	2	0	1	1.8	1	1	3	40	3	0	0	0	0	1	1	13	0	0	0	0	0	0
9062	N2		3	9	27	81	0	0	0	243			1	3	0	1	2	0	0	3	2	2	1	0	2	1	0	2	0	1	1.8	1	1	3	40	3	0	0	0	0	1	1	3	0	0	0	0	0	0
9062	N6		24	576	13824	331776	0	0	0	7962624			1	3	0	1	2	0	0	3	2	2	1	0	2	1	0	2	0	1	1.8	1	1	3	40	3	1	0	0	0	1	1	24	0	0	0	0	0	0
9062	N1		0	0	0	0	0	0	0	0			1	3	0	1	2	0	0	3	2	2	1	0	2	1	0	2	0	1	1.8	1	1	3	40	3	0	0	0	0	1	1	0				0	0	0
9062	N10	1	96	9216	884736	84934656	34.342651	1	1	8153726976			1	3	0	1	2	0	0	3	2	2	1	0	2	1	0	2	0	1	1.8	1	1	3	40	3	1	1	0				96	0	0	0	0	0	0
9062	N3		7	49	343	2401	0	0	0	16807			1	3	0	1	2	0	0	3	2	2	1	0	2	1	0	2	0	1	1.8	1	1	3	40	3	0	0	0	0	1	1	7	0	0	0	0	0	0
9062	N8		36	1296	46656	1679616	0	0	0	60466176			1	3	0	1	2	0	0	3	2	2	1	0	2	1	0	2	0	1	1.8	1	1	3	40	3	1	1	0	0	1	1	36	0	0	0	0	0	0
9063	N3		7	49	343	2401	0	0	0	16807			3	2	0	1	2	0	1	3	2	2		0	2	2	1	2	0	1	1.9	0	0	6	38	3	0	0	0	0	0	0	7	0	0	0	0	0	0
9063	N4		13	169	2197	28561	0	0	0	371293			3	2	0	1	2	0	1	3	2	2		0	2	2	1	2	0	1	1.9	0	0	6	38	3	1	0	0	0	0	0	13	0	0	0	0	0	0
9063	N10	1	96	9216	884736	84934656	31.812592	1	1	8153726976			3	2	0	1	2	0	1	3	2	2		0	2	2	1	2	0	1	1.9	0	0	6	38	3	1	1	0				96	0	0	0	0	0	0
9063	N7		30	900	27000	810000	0	0	0	24300000			3	2	0	1	2	0	1	3	2	2		0	2	2	1	2	0	1	1.9	0	0	6	38	3	1	0	1	0	0	0	30	1	1	1	0	0	0
9063	N9		60	3600	216000	12960000	0	0	0	777600000			3	2	0	1	2	0	1	3	2	2		0	2	2	1	2	0	1	1.9	0	0	6	38	3	1	0	1	0	0	0	60	0	0	0	0	0	0
9063	N2		3	9	27	81	0	0	0	243			3	2	0	1	2	0	1	3	2	2		0	2	2	1	2	0	1	1.9	0	0	6	38	3	0	0	0	0	0	0	3	0	0	0	0	0	0
9063			24	576	13824	331776				7962624			3	2	0			0															0	6
9063			36	1296	46656	1679616				60466176			3	2	0			0															0	6
9063			0	0	0	0				0			3	2	0			0															0	6
9064	N6		24	576	13824	331776	0	0	0	7962624			1	3	1	1	2	0	0	3	2				1	1	1	1	0	0	.80000001	0	1	5	20	1	1	0	0	0	0	0	24	0	0	0	0	1	0
9064	N4		13	169	2197	28561	0	0	0	371293			1	3	1	1	2	0	0	3	2				1	1	1	1	0	0	.80000001	0	1	5	20	1	0	0	0	0	0	0	13	0	0	0	0	1	0
9064	N3		7	49	343	2401	0	0	0	16807			1	3	1	1	2	0	0	3	2				1	1	1	1	0	0	.80000001	0	1	5	20	1	0	0	0	0	0	0	7	0	0	0	0	1	0
9064	N9		60	3600	216000	12960000	0	0	0	777600000			1	3	1	1	2	0	0	3	2				1	1	1	1	0	0	.80000001	0	1	5	20	1	1	0	0	0	0	0	60	0	0	0	0	1	0
9064	N2		3	9	27	81	0	0	0	243			1	3	1	1	2	0	0	3	2				1	1	1	1	0	0	.80000001	0	1	5	20	1	0	0	1	0	0	0	3	0	0	0	0	1	0
9064			0	0	0	0				0			1	3	1			0															1	5
9064			96	9216	884736	84934656				8153726976			1	3	1			0															1	5
9064			36	1296	46656	1679616				60466176			1	3	1			0															1	5
9065	N8		36	1296	46656	1679616	0	0	0	60466176			2	2	0	1	2	0		2	2	2	1		1	1	1	1	0	1	2	0	1	6	21	2	1	1	0	0	0	0	36	0	0	0	0	1	0
9065	N2		3	9	27	81	0	0	0	243			2	2	0	1	2	0		2	2	2	1		1	1	1	1	0	1	2	0	1	6	21	2	0	0	0	0	0	0	3	0	0	0	0	1	0
9065	N4		13	169	2197	28561	0	0	0	371293			2	2	0	1	2	0		2	2	2	1		1	1	1	1	0	1	2	0	1	6	21	2	0	0	1	0	0	0	13	0	0	0	0	1	0
9065	N3		7	49	343	2401	0	0	0	16807			2	2	0	1	2	0		2	2	2	1		1	1	1	1	0	1	2	0	1	6	21	2	0	0	0	0	0	0	7	0	0	0	0	1	0
9065	N5		18	324	5832	104976	0	0	0	1889568			2	2	0	1	2	0		2	2	2	1		1	1	1	1	0	1	2	0	1	6	21	2	0	0	1	0	0	0	18	0	0	0	0	1	0
9065	N1		0	0	0	0	0	0	0	0			2	2	0	1	2	0		2	2	2	1		1	1	1	1	0	1	2	0	1	6	21	2	0	0	0	0	0	0	0				0	1	0
9065	N10		96	9216	884736	84934656	0	0	0	8153726976			2	2	0	1	2	0		2	2	2	1		1	1	1	1	0	1	2	0	1	6	21	2	1	1	0				96	0	0	0	0	1	0
9065	N6		24	576	13824	331776	0	0	0	7962624			2	2	0	1	2	0		2	2	2	1		1	1	1	1	0	1	2	0	1	6	21	2	1	0	0	0	0	0	24	0	0	0	0	1	0
9065			60	3600	216000	12960000				777600000			2	2	0			0					1										1	6
9066	N10	1	96	9216	884736	84934656	22.309999	1	1	8153726976			2	3	0	1	2	0	0	3	2	2		0	1	1	0	2	0	1	1.5	0	1	5	30	3	1	1	0				96	0	0	0	0	0	0
9066	N8		36	1296	46656	1679616	0	0	0	60466176			2	3	0	1	2	0	0	3	2	2		0	1	1	0	2	0	1	1.5	0	1	5	30	3	0	1	0	0	0	0	36	0	0	0	0	0	0
9066	N3		7	49	343	2401	0	0	0	16807			2	3	0	1	2	0	0	3	2	2		0	1	1	0	2	0	1	1.5	0	1	5	30	3	0	0	0	0	0	0	7	0	0	0	0	0	0
9066	N4		13	169	2197	28561	0	0	0	371293			2	3	0	1	2	0	0	3	2	2		0	1	1	0	2	0	1	1.5	0	1	5	30	3	0	0	0	0	0	0	13	0	0	0	0	0	0
9066	N2		3	9	27	81	0	0	0	243			2	3	0	1	2	0	0	3	2	2		0	1	1	0	2	0	1	1.5	0	1	5	30	3	0	0	1	0	0	0	3	0	0	0	0	0	0
9066	N9		60	3600	216000	12960000	0	0	0	777600000			2	3	0	1	2	0	0	3	2	2		0	1	1	0	2	0	1	1.5	0	1	5	30	3	1	1	0	0	0	0	60	0	0	0	0	0	0
9066			24	576	13824	331776				7962624			2	3	0			0															1	5
9066			0	0	0	0				0			2	3	0			0															1	5
9067	N3	1	7	49	343	2401	34.0135	1	1	16807			3	3	1	0	2	0	0	2	1	2		0	3	1	1	2	0	0	1.5	1	0	8	28	2	0	1	0	0	0	0	7	0	0	0	0	0	0
9067	N8	1	36	1296	46656	1679616	22.906456	1	1	60466176			3	3	1	0	2	0	0	2	1	2		0	3	1	1	2	0	0	1.5	1	0	8	28	2	1	1	0	0	0	0	36				0	0	0
9067	N4	1	13	169	2197	28561	31.217957	1	1	371293			3	3	1	0	2	0	0	2	1	2		0	3	1	1	2	0	0	1.5	1	0	8	28	2	0	1	0	0	0	0	13	0	0	0	0	0	0
9067			24	576	13824	331776				7962624			3	3	1			0															0	8
9067			96	9216	884736	84934656				8153726976			3	3	1			0															0	8
9067			0	0	0	0				0			3	3	1			0															0	8
9067			60	3600	216000	12960000				777600000			3	3	1			0															0	8
9068	N5	1	18	324	5832	104976	32.707409	1	1	1889568			1	2	1	0	2	0		1	2	2	0	0	3	1	0	2	0	1	1.3	1	1	3	17	1	0	1	0	0	0	0	18	0	0	0	0	0	0
9068	N9	1	60	3600	216000	12960000	21.9785	1	1	777600000			1	2	1	0	2	0		1	2	2	0	0	3	1	0	2	0	1	1.3	1	1	3	17	1	1	1	0	0	0	0	60	1	1	1	0	0	0
9068	N8	1	36	1296	46656	1679616	35.120998	1	1	60466176			1	2	1	0	2	0		1	2	2	0	0	3	1	0	2	0	1	1.3	1	1	3	17	1	1	0	0	0	0	0	36	1	1	0	0	0	0
9068	N4	1	13	169	2197	28561	22.6115	1	1	371293			1	2	1	0	2	0		1	2	2	0	0	3	1	0	2	0	1	1.3	1	1	3	17	1	0	1	0	0	0	0	13	0	0	0	0	0	0
9068	N2		3	9	27	81	0	0	0	243			1	2	1	0	2	0		1	2	2	0	0	3	1	0	2	0	1	1.3	1	1	3	17	1	0	1	0	0	0	0	3	0	0	0	0	0	0
9068	N10		96	9216	884736	84934656	0	0	0	8153726976			1	2	1	0	2	0		1	2	2	0	0	3	1	0	2	0	1	1.3	1	1	3	17	1	1	1	0				96	1	0	1	0	0	0
9068	N3		7	49	343	2401	0	0	0	16807			1	2	1	0	2	0		1	2	2	0	0	3	1	0	2	0	1	1.3	1	1	3	17	1	0	1	0	0	0	0	7	0	0	0	0	0	0
9068			24	576	13824	331776				7962624			1	2	1			0					0										1	3
9068			0	0	0	0				0			1	2	1			0					0										1	3
9069	N3		7	49	343	2401	0	0	0	16807			1	3	0	1	3	0	0	2	1	3	1	0	3	1	1	2	0	0	2.0999999	1	1	7	27	2	0	1	0	0	0	0	7	0	0	0	1	0	0
9069	N7	1	30	900	27000	810000	36.57888	1	1	24300000			1	3	0	1	3	0	0	2	1	3	1	0	3	1	1	2	0	0	2.0999999	1	1	7	27	2	1	1	0	0	0	0		0	0	0	1	0	0
9069	N4		13	169	2197	28561	0	0	0	371293			1	3	0	1	3	0	0	2	1	3	1	0	3	1	1	2	0	0	2.0999999	1	1	7	27	2	0	1	0	0	0	0	13	0	0	0	1	0	0
9069	N6		24	576	13824	331776	0	0	0	7962624			1	3	0	1	3	0	0	2	1	3	1	0	3	1	1	2	0	0	2.0999999	1	1	7	27	2	1	1	0	0	0	0	24	0	0	0	1	0	0
9069	N8		36	1296	46656	1679616	0	0	0	60466176			1	3	0	1	3	0	0	2	1	3	1	0	3	1	1	2	0	0	2.0999999	1	1	7	27	2	1	1	0	0	0	0	36				1	0	0
9069	N10	1	96	9216	884736	84934656	36.556808	1	1	8153726976			1	3	0	1	3	0	0	2	1	3	1	0	3	1	1	2	0	0	2.0999999	1	1	7	27	2	1	1	0				96	0	0	0	1	0	0
9069	N5		18	324	5832	104976	0	0	0	1889568			1	3	0	1	3	0	0	2	1	3	1	0	3	1	1	2	0	0	2.0999999	1	1	7	27	2	0	1	0	0	0	0	18	1	1	0	1	0	0
9069	N2		3	9	27	81	0	0	0	243			1	3	0	1	3	0	0	2	1	3	1	0	3	1	1	2	0	0	2.0999999	1	1	7	27	2	0	1	0	0	0	0	3	0	0	0	1	0	0
9069			60	3600	216000	12960000				777600000			1	3	0			0					1										1	7
9069			0	0	0	0				0			1	3	0			0					1										1	7
9070	N9	1	60	3600	216000	12960000	27.173819	1	1	777600000			3	3	0	1	1	0	0	3	1	3		0	1	2	0	1	0	1	1.3	1	1	3	22	2	1	0	1	0	1	1	60	1	1	1	1	0	0
9070	N8	1	36	1296	46656	1679616	34.814194	1	1	60466176			3	3	0	1	1	0	0	3	1	3		0	1	2	0	1	0	1	1.3	1	1	3	22	2	1	1	1	0	1	1	36	1	1	0	1	0	0
9070	N3		7	49	343	2401	0	0	0	16807			3	3	0	1	1	0	0	3	1	3		0	1	2	0	1	0	1	1.3	1	1	3	22	2	0	0	0	0	1	1	7	0	0	0	1	0	0
9070	N4	1	13	169	2197	28561	28.421726	1	1	371293			3	3	0	1	1	0	0	3	1	3		0	1	2	0	1	0	1	1.3	1	1	3	22	2	0	0	1	0	1	1	13	1	1	0	1	0	0
9070	N10		96	9216	884736	84934656	0	0	0	8153726976			3	3	0	1	1	0	0	3	1	3		0	1	2	0	1	0	1	1.3	1	1	3	22	2	1	1	1				96	1	1	0	1	0	0
9070	N2		3	9	27	81	0	0	0	243			3	3	0	1	1	0	0	3	1	3		0	1	2	0	1	0	1	1.3	1	1	3	22	2	0	0	1	0	1	1	3	0	0	0	1	0	0
9070	N7		30	900	27000	810000	0	0	0	24300000			3	3	0	1	1	0	0	3	1	3		0	1	2	0	1	0	1	1.3	1	1	3	22	2	1	0	1	0	1	1	30	1	1	1	1	0	0
9070	N6		24	576	13824	331776	0	0	0	7962624			3	3	0	1	1	0	0	3	1	3		0	1	2	0	1	0	1	1.3	1	1	3	22	2	1	0	1	0	1	1	24	0	0	0	1	0	0
9070			0	0	0	0				0			3	3	0			0															1	3
9071	N2		3	9	27	81	0	0	0	243			1	3	1	0	3	0	0	3	2	3		0	2	1	1	2	0	0	2	0	1	5	25	2	0	0	0	0	0	0	3	0	0	0	1	1	0
9071	N8	1	36	1296	46656	1679616	28.439302	1	1	60466176			1	3	1	0	3	0	0	3	2	3		0	2	1	1	2	0	0	2	0	1	5	25	2	0	1	0	0	0	0	36	1	1	0	1	1	0
9071	N10	1	96	9216	884736	84934656	23.714869	1	1	8153726976			1	3	1	0	3	0	0	3	2	3		0	2	1	1	2	0	0	2	0	1	5	25	2	1	1	0				96	1	1	0	1	1	0
9071	N9	1	60	3600	216000	12960000	27.341572	1	1	777600000			1	3	1	0	3	0	0	3	2	3		0	2	1	1	2	0	0	2	0	1	5	25	2	1	1	0	0	0	0	60	0	0	0	1	1	0
9071	N3		7	49	343	2401	0	0	0	16807			1	3	1	0	3	0	0	3	2	3		0	2	1	1	2	0	0	2	0	1	5	25	2	0	0	0	0	0	0	7	0	0	0	1	1	0
9071	N4		13	169	2197	28561	0	0	0	371293			1	3	1	0	3	0	0	3	2	3		0	2	1	1	2	0	0	2	0	1	5	25	2	0	0	1	0	0	0	13	0	0	0	1	1	0
9071			0	0	0	0				0			1	3	1			0															1	5
9071			24	576	13824	331776				7962624			1	3	1			0															1	5
9072	N9	1	60	3600	216000	12960000	33.756001	1	1	777600000			1	3	1	0	2	0	0	2	1	3		0	3	1	0	2	0	0	3	1	1	5	20	1	1	1	0	1	0	1	60	1	0	1	0	0	0
9072	N4		13	169	2197	28561	0	0	0	371293			1	3	1	0	2	0	0	2	1	3		0	3	1	0	2	0	0	3	1	1	5	20	1	0	1	0	1	0	1	13	0	0	0	0	0	0
9072	N3		7	49	343	2401	0	0	0	16807			1	3	1	0	2	0	0	2	1	3		0	3	1	0	2	0	0	3	1	1	5	20	1	0	1	0	1	0	1	7	0	0	0	0	0	0
9072	N2		3	9	27	81	0	0	0	243			1	3	1	0	2	0	0	2	1	3		0	3	1	0	2	0	0	3	1	1	5	20	1	0	1	0	1	0	1	3	0	0	0	0	0	0
9072			96	9216	884736	84934656				8153726976			1	3	1			0															1	5
9072			36	1296	46656	1679616				60466176			1	3	1			0															1	5
9072			0	0	0	0				0			1	3	1			0															1	5
9072			24	576	13824	331776				7962624			1	3	1			0															1	5
9073	N1		0	0	0	0	0	0	0	0			2	3	0	1	2	0	0	2	2	2	0	0	3	1	0	2	0	1	3	1	1	2	25	2	0	0	0	1	0	1	0						0
9073	N3		7	49	343	2401	0	0	0	16807			2	3	0	1	2	0	0	2	2	2	0	0	3	1	0	2	0	1	3	1	1	2	25	2	0	1	0	1	0	1	7	0	0	0			0
9073	N8	1	36	1296	46656	1679616	34.652	1	1	60466176			2	3	0	1	2	0	0	2	2	2	0	0	3	1	0	2	0	1	3	1	1	2	25	2	1	1	0	1	0	1	36	0	0	0			0
9073			24	576	13824	331776				7962624			2	3	0			0					0										1	2
9073			13	169	2197	28561				371293			2	3	0			0					0										1	2
9073			60	3600	216000	12960000				777600000			2	3	0			0					0										1	2
9073			96	9216	884736	84934656				8153726976			2	3	0			0					0										1	2
9074	N9		60	3600	216000	12960000	0	0	0	777600000			2	3	0	0	2	0	1	3	2	1	1	0	2	2	0	2	0	0	1.9	1	0	6	28	2	1	1	0				60	1	1	0			0
9074	N10		96	9216	884736	84934656	0	0	0	8153726976			2	3	0	0	2	0	1	3	2	1	1	0	2	2	0	2	0	0	1.9	1	0	6	28	2		1	0				96						0
9074	N2		3	9	27	81	0	0	0	243			2	3	0	0	2	0	1	3	2	1	1	0	2	2	0	2	0	0	1.9	1	0	6	28	2	0	0	0	0	0	0	3	0	0	0			0
9074	N8		36	1296	46656	1679616	0	0	0	60466176			2	3	0	0	2	0	1	3	2	1	1	0	2	2	0	2	0	0	1.9	1	0	6	28	2	1	1	1	0	0	0	36	0	0	0			0
9074	N5		18	324	5832	104976	0	0	0	1889568			2	3	0	0	2	0	1	3	2	1	1	0	2	2	0	2	0	0	1.9	1	0	6	28	2	0	0	0	0	0	0		0	0	0			0
9074	N4		13	169	2197	28561	0	0	0	371293			2	3	0	0	2	0	1	3	2	1	1	0	2	2	0	2	0	0	1.9	1	0	6	28	2	0	0	0	0	0	0	13	0	0	0			0
9074	N7		30	900	27000	810000	0	0	0	24300000			2	3	0	0	2	0	1	3	2	1	1	0	2	2	0	2	0	0	1.9	1	0	6	28	2	0	0	0	0	0	0							0
9074			0	0	0	0				0			2	3	0			0					1										0	6
9074			7	49	343	2401				16807			2	3	0			0					1										0	6
9074			24	576	13824	331776				7962624			2	3	0			0					1										0	6
9075	N9		60	3600	216000	12960000	0	0	0	777600000			2	3	0	1	2	0	0	3	2	3	1	1	2	2	0	2	0	1	2	1	0	3	25	2	1	1	0	0	1	1	60	0	0	0	0	0	0
9075	N8		36	1296	46656	1679616	0	0	0	60466176			2	3	0	1	2	0	0	3	2	3	1	1	2	2	0	2	0	1	2	1	0	3	25	2	1	1	0	0	1	1	36	0	0	0	0	0	0
9075	N4		13	169	2197	28561	0	0	0	371293			2	3	0	1	2	0	0	3	2	3	1	1	2	2	0	2	0	1	2	1	0	3	25	2	0	1	0	0	1	1	13	0	0	0	0	0	0
9075	N10		96	9216	884736	84934656	0	0	0	8153726976			2	3	0	1	2	0	0	3	2	3	1	1	2	2	0	2	0	1	2	1	0	3	25	2	1	1	0				96	0	0	0	0	0	0
9075	N2		3	9	27	81	0	0	0	243			2	3	0	1	2	0	0	3	2	3	1	1	2	2	0	2	0	1	2	1	0	3	25	2	0	1	0	0	1	1	3	0	0	0	0	0	0
9075	N3		7	49	343	2401	0	0	0	16807			2	3	0	1	2	0	0	3	2	3	1	1	2	2	0	2	0	1	2	1	0	3	25	2	0	1	0	0	1	1	7	0	0	0	0	0	0
9075	N6		24	576	13824	331776	0	0	0	7962624			2	3	0	1	2	0	0	3	2	3	1	1	2	2	0	2	0	1	2	1	0	3	25	2	0	1	0	0	1	1	24	0	0	0	0	0	0
9075			0	0	0	0				0			2	3	0			0					1										0	3
9076	N9		60	3600	216000	12960000	0	0	0	777600000			1	3	0	1	3	0	0	3	2	2		0	3	2	0	2	0	1	3	0	1	2	32	3	1	0	1	0	0	0	60	0	0	0	1	0	0
9076	N8	1	36	1296	46656	1679616	24.174192	1	1	60466176			1	3	0	1	3	0	0	3	2	2		0	3	2	0	2	0	1	3	0	1	2	32	3	0	1	0	0	0	0	36	1	0	1	1	0	0
9076	N10		96	9216	884736	84934656	0	0	0	8153726976			1	3	0	1	3	0	0	3	2	2		0	3	2	0	2	0	1	3	0	1	2	32	3	1	1	1				96	0	0	0	1	0	0
9076	N3		7	49	343	2401	0	0	0	16807			1	3	0	1	3	0	0	3	2	2		0	3	2	0	2	0	1	3	0	1	2	32	3	0	0	1	0	0	0	7	0	0	0	1	0	0
9076	N6	1	24	576	13824	331776	33.391182	1	1	7962624			1	3	0	1	3	0	0	3	2	2		0	3	2	0	2	0	1	3	0	1	2	32	3	1	0	0	0	0	0	24	0	0	0	1	0	0
9076	N4		13	169	2197	28561	0	0	0	371293			1	3	0	1	3	0	0	3	2	2		0	3	2	0	2	0	1	3	0	1	2	32	3	0	0	0	0	0	0	13	0	0	0	1	0	0
9076			0	0	0	0				0			1	3	0			0															1	2
9077	N8	1	36	1296	46656	1679616	34.989571	1	1	60466176			1	1	0	0	1	0	0	1	1			0	1	2	1	1	0	1	6	0	0	2	24	2	1	1	0	0	0	0	36	1	1	1	1	0	1
9077	N9	1	60	3600	216000	12960000	31.829	1	1	777600000			1	1	0	0	1	0	0	1	1			0	1	2	1	1	0	1	6	0	0	2	24	2	1	1	1	0	0	0	60	1	1	1	1	0	1
9077	N6	1	24	576	13824	331776	34.869492	1	1	7962624			1	1	0	0	1	0	0	1	1			0	1	2	1	1	0	1	6	0	0	2	24	2	0	0	0	0	0	0	24	1	0	1	1	0	1
9077	N1		0	0	0	0	0	0	0	0			1	1	0	0	1	0	0	1	1			0	1	2	1	1	0	1	6	0	0	2	24	2	0	0	1	0	0	0	0				1	0	1
9077	N4		13	169	2197	28561	0	0	0	371293			1	1	0	0	1	0	0	1	1			0	1	2	1	1	0	1	6	0	0	2	24	2	0	0	0	0	0	0	13	0	0	0	1	0	1
9077	N10		96	9216	884736	84934656	0	0	0	8153726976			1	1	0	0	1	0	0	1	1			0	1	2	1	1	0	1	6	0	0	2	24	2	1	0	0				96	1	1	1	1	0	1
9077	N3		7	49	343	2401	0	0	0	16807			1	1	0	0	1	0	0	1	1			0	1	2	1	1	0	1	6	0	0	2	24	2	0	0	0	0	0	0	7	0	0	0	1	0	1
9078	N8		36	1296	46656	1679616	0	0	0	60466176			3	3	0	1	2	0	0	3	2	3		0	2	1	0	2	0	0	1.96	1	1	6	42	3	1	1	0	1	0	1	36	1	0	1	0	1	0
9078	N4		13	169	2197	28561	0	0	0	371293			3	3	0	1	2	0	0	3	2	3		0	2	1	0	2	0	0	1.96	1	1	6	42	3	0	0	0	1	0	1	13	0	0	0	0	1	0
9078	N3		7	49	343	2401	0	0	0	16807			3	3	0	1	2	0	0	3	2	3		0	2	1	0	2	0	0	1.96	1	1	6	42	3	0	0	0	1	0	1	7	0	0	0	0	1	0
9078	N6		24	576	13824	331776	0	0	0	7962624			3	3	0	1	2	0	0	3	2	3		0	2	1	0	2	0	0	1.96	1	1	6	42	3	0	0	0	1	0	1	24	0	0	0	0	1	0
9078	N9	1	60	3600	216000	12960000	35.312401	1	1	777600000			3	3	0	1	2	0	0	3	2	3		0	2	1	0	2	0	0	1.96	1	1	6	42	3	1	1	0	1	0	1	60	0	0	0	0	1	0
9078	N10		96	9216	884736	84934656	0	0	0	8153726976			3	3	0	1	2	0	0	3	2	3		0	2	1	0	2	0	0	1.96	1	1	6	42	3	1	1	0				96	0	0	0	0	1	0
9078			0	0	0	0				0			3	3	0			0															1	6
9079	N8		36	1296	46656	1679616	0	0	0	60466176			1	3	0	0	3	0	0	1	2	2		0	3	1	0	2	1	0	2	1	1	2	17	1	1	1	0	0	0	0	36	0	0	0	0	0	0
9079	N7		30	900	27000	810000	0	0	0	24300000			1	3	0	0	3	0	0	1	2	2		0	3	1	0	2	1	0	2	1	1	2	17	1	1	1	0	0	0	0	30	0	0	0	0	0	0
9079	N6		24	576	13824	331776	0	0	0	7962624			1	3	0	0	3	0	0	1	2	2		0	3	1	0	2	1	0	2	1	1	2	17	1	1	1	0	0	0	0	24	0	0	0	0	0	0
9079	N4		13	169	2197	28561	0	0	0	371293			1	3	0	0	3	0	0	1	2	2		0	3	1	0	2	1	0	2	1	1	2	17	1	0	1	0	0	0	0	13	0	0	0	0	0	0
9079	N9	1	60	3600	216000	12960000	28.615932	1	1	777600000			1	3	0	0	3	0	0	1	2	2		0	3	1	0	2	1	0	2	1	1	2	17	1	1	1	0	0	0	0	60	1	0	1	0	0	0
9079	N3		7	49	343	2401	0	0	0	16807			1	3	0	0	3	0	0	1	2	2		0	3	1	0	2	1	0	2	1	1	2	17	1	0	1	0	0	0	0	7	0	0	0	0	0	0
9079	N5		18	324	5832	104976	0	0	0	1889568			1	3	0	0	3	0	0	1	2	2		0	3	1	0	2	1	0	2	1	1	2	17	1	0	1	0	0	0	0	18	0	0	0	0	0	0
9079	N10		96	9216	884736	84934656	0	0	0	8153726976			1	3	0	0	3	0	0	1	2	2		0	3	1	0	2	1	0	2	1	1	2	17	1	1	1	0				96	0	0	0	0	0	0
9079			0	0	0	0				0			1	3	0			0															1	2
9080	N8	1	36	1296	46656	1679616	28.3195	1	1	60466176			2	1	1	0	2	0	0	2	1	2	0	0	2	1	0	2	1	0	3	0	1	6	36	3	1	1	0	0	0	0	36	0	0	0	1	0	0
9080	N5		18	324	5832	104976	0	0	0	1889568			2	1	1	0	2	0	0	2	1	2	0	0	2	1	0	2	1	0	3	0	1	6	36	3	0	1	0	0	0	0	18	0	0	0	1	0	0
9080	N10	1	96	9216	884736	84934656	33.021141	1	1	8153726976			2	1	1	0	2	0	0	2	1	2	0	0	2	1	0	2	1	0	3	0	1	6	36	3	1	1	0				96	1	0	1	1	0	0
9080	N4	1	13	169	2197	28561	22.695499	1	1	371293			2	1	1	0	2	0	0	2	1	2	0	0	2	1	0	2	1	0	3	0	1	6	36	3	0	1	0	0	0	0	13	0	0	0	1	0	0
9080	N6		24	576	13824	331776	0	0	0	7962624			2	1	1	0	2	0	0	2	1	2	0	0	2	1	0	2	1	0	3	0	1	6	36	3	0	0	0	0	0	0	24	0	0	0	1	0	0
9080	N3		7	49	343	2401	0	0	0	16807			2	1	1	0	2	0	0	2	1	2	0	0	2	1	0	2	1	0	3	0	1	6	36	3	0	1	0	0	0	0	7	0	0	0	1	0	0
9080	N2		3	9	27	81	0	0	0	243			2	1	1	0	2	0	0	2	1	2	0	0	2	1	0	2	1	0	3	0	1	6	36	3								0	0	0	1	0	0
9080	N9	1	60	3600	216000	12960000	32.952881	1	1	777600000			2	1	1	0	2	0	0	2	1	2	0	0	2	1	0	2	1	0	3	0	1	6	36	3	1	1	0	0	0	0	60	1	1	0	1	0	0
9080	N1	1	0	0	0	0	37.293098	1	1	0			2	1	1	0	2	0	0	2	1	2	0	0	2	1	0	2	1	0	3	0	1	6	36	3	0	1	0	0	0	0	0				1	0	0
9081	N10		96	9216	884736	84934656	0	0	0	8153726976			1	1	0	0	2	0	1	2	1	3		0	3	1	0	2	0	1	3	1	1	3	21	2	1	1	0				96	0	0	0	0	0	0
9081	N3		7	49	343	2401	0	0	0	16807			1	1	0	0	2	0	1	2	1	3		0	3	1	0	2	0	1	3	1	1	3	21	2	0	1	0	0	1	1	7	0	0	0	0	0	0
9081	N6	1	24	576	13824	331776	35.5	1	1	7962624			1	1	0	0	2	0	1	2	1	3		0	3	1	0	2	0	1	3	1	1	3	21	2	1	1	0	0	1	1	24				0	0	0
9081	N2		3	9	27	81	0	0	0	243			1	1	0	0	2	0	1	2	1	3		0	3	1	0	2	0	1	3	1	1	3	21	2	0	1	1	0	1	1	3	0	0	0	0	0	0
9081	N9	1	60	3600	216000	12960000	24.250969	1	1	777600000			1	1	0	0	2	0	1	2	1	3		0	3	1	0	2	0	1	3	1	1	3	21	2	1	1	0	0	1	1	60	0	0	0	0	0	0
9081	N5		18	324	5832	104976	0	0	0	1889568			1	1	0	0	2	0	1	2	1	3		0	3	1	0	2	0	1	3	1	1	3	21	2	1	1	0	0	1	1	18	0	0	0	0	0	0
9081	N8		36	1296	46656	1679616	0	0	0	60466176			1	1	0	0	2	0	1	2	1	3		0	3	1	0	2	0	1	3	1	1	3	21	2	0	1	0	0	1	1	36				0	0	0
9081	N4	1	13	169	2197	28561	33.997002	1	1	371293			1	1	0	0	2	0	1	2	1	3		0	3	1	0	2	0	1	3	1	1	3	21	2	1	1	0	0	1	1	13	0	0	0	0	0	0
9081			0	0	0	0				0			1	1	0			0															1	3
9082	N10		96	9216	884736	84934656	0	0	0	8153726976			1	2	1	0	2	0		2	1	1	1	0	2	1	0	2	1	0	1.2	0	0	0	19	1	1	1	0				96	0	0	0	0	0	0
9082			36	1296	46656	1679616				60466176			1	2	1			0					1										0	0
9082			0	0	0	0				0			1	2	1			0					1										0	0
9082			24	576	13824	331776				7962624			1	2	1			0					1										0	0
9082			60	3600	216000	12960000				777600000			1	2	1			0					1										0	0
9082			13	169	2197	28561				371293			1	2	1			0					1										0	0
9082			7	49	343	2401				16807			1	2	1			0					1										0	0
9083	N2		3	9	27	81	0	0	0	243			1	3	0	0	3	0	0	2	1	2	0	0	3	1	0	2	1	0	1.8	0	1	1	20	1	0	1	0	0	0	0	3	0	0	0	1	1	0
9083	N8		36	1296	46656	1679616	0	0	0	60466176			1	3	0	0	3	0	0	2	1	2	0	0	3	1	0	2	1	0	1.8	0	1	1	20	1	0	1	0	0	0	0	36	0	0	0	1	1	0
9083	N9		60	3600	216000	12960000	0	0	0	777600000			1	3	0	0	3	0	0	2	1	2	0	0	3	1	0	2	1	0	1.8	0	1	1	20	1	0	1	0	0	0	0	60	0	0	0	1	1	0
9083	N10	1	96	9216	884736	84934656	36.181602	1	1	8153726976			1	3	0	0	3	0	0	2	1	2	0	0	3	1	0	2	1	0	1.8	0	1	1	20	1	1	1	0				96	0	0	0	1	1	0
9083	N6		24	576	13824	331776	0	0	0	7962624			1	3	0	0	3	0	0	2	1	2	0	0	3	1	0	2	1	0	1.8	0	1	1	20	1	1	1	0	0	0	0	24	0	0	0	1	1	0
9083	N3		7	49	343	2401	0	0	0	16807			1	3	0	0	3	0	0	2	1	2	0	0	3	1	0	2	1	0	1.8	0	1	1	20	1	0	1	0	0	0	0	7	0	0	0	1	1	0
9083	N4		13	169	2197	28561	0	0	0	371293			1	3	0	0	3	0	0	2	1	2	0	0	3	1	0	2	1	0	1.8	0	1	1	20	1	0	1	0	0	0	0	13	0	0	0	1	1	0
9083			0	0	0	0				0			1	3	0			0					0										1	1
9084	N10		96	9216	884736	84934656	0	0	0	8153726976			2	2	0	1	1	0	1	2	2	2		0	1	1	0	2	0	1	1.6	0	0	2	20	1	1	0	0				96	0	0	0	1	0	0
9084	N9	1	60	3600	216000	12960000	32.123001	1	1	777600000			2	2	0	1	1	0	1	2	2	2		0	1	1	0	2	0	1	1.6	0	0	2	20	1	1	1	1	0	0	0	60	0	0	0	1	0	0
9084	N4	1	13	169	2197	28561	35.658207	1	1	371293			2	2	0	1	1	0	1	2	2	2		0	1	1	0	2	0	1	1.6	0	0	2	20	1	0	1	0	0	0	0	13	0	0	0	1	0	0
9084	N2		3	9	27	81	0	0	0	243			2	2	0	1	1	0	1	2	2	2		0	1	1	0	2	0	1	1.6	0	0	2	20	1	0	1	0	0	0	0	3	0	0	0	1	0	0
9084	N3		7	49	343	2401	0	0	0	16807			2	2	0	1	1	0	1	2	2	2		0	1	1	0	2	0	1	1.6	0	0	2	20	1	0	1	1	0	0	0	7	0	0	0	1	0	0
9084			36	1296	46656	1679616				60466176			2	2	0			0															0	2
9084			24	576	13824	331776				7962624			2	2	0			0															0	2
9084			0	0	0	0				0			2	2	0			0															0	2
9085	N2		3	9	27	81	0	0	0	243			3	3	0	1	1	0	0	3	2	2		0	1	1	1	1	0	1	1.6	0	1	0	35	3	0	0	0	0	0	0	3	0	0	0	0	0	0
9085	N8		36	1296	46656	1679616	0	0	0	60466176			3	3	0	1	1	0	0	3	2	2		0	1	1	1	1	0	1	1.6	0	1	0	35	3	1	1	1	0	0	0	36	1	1	0	0	0	0
9085	N4		13	169	2197	28561	0	0	0	371293			3	3	0	1	1	0	0	3	2	2		0	1	1	1	1	0	1	1.6	0	1	0	35	3	0	0	1	0	0	0	13	0	0	0	0	0	0
9085	N10	1	96	9216	884736	84934656	32.475632	1	1	8153726976			3	3	0	1	1	0	0	3	2	2		0	1	1	1	1	0	1	1.6	0	1	0	35	3	1	1	0				96	1	1	1	0	0	0
9085	N9		60	3600	216000	12960000	0	0	0	777600000			3	3	0	1	1	0	0	3	2	2		0	1	1	1	1	0	1	1.6	0	1	0	35	3	1	1	1	0	0	0	60	0	0	0	0	0	0
9085			24	576	13824	331776				7962624			3	3	0			0															1	0
9085			0	0	0	0				0			3	3	0			0															1	0
9085			7	49	343	2401				16807			3	3	0			0															1	0
9086	N1		0	0	0	0	0	0	0	0			3	3	0	1	1	0	0	3	2	2	0	0	2	1	1	2	0	0	2	1	1	6	31	3	0	0	0	0	0	0	0				0	1	0
9086	N9	1	60	3600	216000	12960000	35.456451	1	1	777600000			3	3	0	1	1	0	0	3	2	2	0	0	2	1	1	2	0	0	2	1	1	6	31	3	0	1	0	0	0	0	60	1	1	1	0	1	0
9086	N8	1	36	1296	46656	1679616	34.487789	1	1	60466176			3	3	0	1	1	0	0	3	2	2	0	0	2	1	1	2	0	0	2	1	1	6	31	3	1	1	0	0	0	0	36				0	1	0
9086	N10	1	96	9216	884736	84934656	28.657768	1	1	8153726976			3	3	0	1	1	0	0	3	2	2	0	0	2	1	1	2	0	0	2	1	1	6	31	3	1	1	0				96	1	0	1	0	1	0
9086	N6	1	24	576	13824	331776	34.079498	1	1	7962624			3	3	0	1	1	0	0	3	2	2	0	0	2	1	1	2	0	0	2	1	1	6	31	3	1	0	0	0	0	0	24	0	0	0	0	1	0
9086	N3		7	49	343	2401	0	0	0	16807			3	3	0	1	1	0	0	3	2	2	0	0	2	1	1	2	0	0	2	1	1	6	31	3	0	0	0	0	0	0	7	0	0	0	0	1	0
9086	N4		13	169	2197	28561	0	0	0	371293			3	3	0	1	1	0	0	3	2	2	0	0	2	1	1	2	0	0	2	1	1	6	31	3	0	0	0	0	0	0	13	0	0	0	0	1	0
9087	N1		0	0	0	0	0	0	0	0			1	2	0	1	2	0	0	3	2	3	1	0	2	2	0		0	1	2	1	1	3	18	1	0	0	1	0	0	0	0				0	0	0
9087	N8		36	1296	46656	1679616	0	0	0	60466176			1	2	0	1	2	0	0	3	2	3	1	0	2	2	0		0	1	2	1	1	3	18	1	1	1	0	0	0	0	36	0	0	0	0	0	0
9087	N6		24	576	13824	331776	0	0	0	7962624			1	2	0	1	2	0	0	3	2	3	1	0	2	2	0		0	1	2	1	1	3	18	1	1	1	0	0	0	0	24	0	0	0	0	0	0
9087	N9		60	3600	216000	12960000	0	0	0	777600000			1	2	0	1	2	0	0	3	2	3	1	0	2	2	0		0	1	2	1	1	3	18	1	1	1	0	0	0	0	60	0	0	0	0	0	0
9087	N10		96	9216	884736	84934656	0	0	0	8153726976			1	2	0	1	2	0	0	3	2	3	1	0	2	2	0		0	1	2	1	1	3	18	1	1	1	0				96	0	0	0	0	0	0
9087	N4	1	13	169	2197	28561	37.667999	1	1	371293			1	2	0	1	2	0	0	3	2	3	1	0	2	2	0		0	1	2	1	1	3	18	1	0	1	0	0	0	0	13	0	0	0	0	0	0
9087	N3		7	49	343	2401	0	0	0	16807			1	2	0	1	2	0	0	3	2	3	1	0	2	2	0		0	1	2	1	1	3	18	1	0	1	0	0	0	0	7	0	0	0	0	0	0
9088	N9	1	60	3600	216000	12960000	34.446346	1	1	777600000			2	3	0	1	2	0	0	1	1	2	0	0	1	2	0	1	0	1	1.2	0	0	6	20	1	1	0	1	0	0	0	60	1	1	0	0	0	0
9088	N1		0	0	0	0	0	0	0	0			2	3	0	1	2	0	0	1	1	2	0	0	1	2	0	1	0	1	1.2	0	0	6	20	1	0	0	0	0	0	0	0				0	0	0
9088	N8	1	36	1296	46656	1679616	29.028866	1	1	60466176			2	3	0	1	2	0	0	1	1	2	0	0	1	2	0	1	0	1	1.2	0	0	6	20	1	1	0	0	0	0	0	36	0	0	0	0	0	0
9088	N3	1	7	49	343	2401	33.906227	1	1	16807			2	3	0	1	2	0	0	1	1	2	0	0	1	2	0	1	0	1	1.2	0	0	6	20	1	0	0	1	0	0	0	7	0	0	0	0	0	0
9088	N2		3	9	27	81	0	0	0	243			2	3	0	1	2	0	0	1	1	2	0	0	1	2	0	1	0	1	1.2	0	0	6	20	1	0	0	0	0	0	0	3	0	0	0	0	0	0
9088	N4	1	13	169	2197	28561	29.998749	1	1	371293			2	3	0	1	2	0	0	1	1	2	0	0	1	2	0	1	0	1	1.2	0	0	6	20	1	0	0	0	0	0	0	13	0	0	0	0	0	0
9088	N10		96	9216	884736	84934656	0	0	0	8153726976			2	3	0	1	2	0	0	1	1	2	0	0	1	2	0	1	0	1	1.2	0	0	6	20	1	1	1	0				96	0	0	0	0	0	0
9088			24	576	13824	331776				7962624			2	3	0			0					0										0	6
9089	N4		13	169	2197	28561	0	0	0	371293			3	2	0	1	1	0	0	3	2	1	0	0	2	1	1	2	0	1	1.2	0	0	0	30	3	0	0	0	1	0	1	13	1	1	0			0
9089	N3		7	49	343	2401	0	0	0	16807			3	2	0	1	1	0	0	3	2	1	0	0	2	1	1	2	0	1	1.2	0	0	0	30	3	0	0	0	1	0	1	7	0	0	0			0
9089	N6		24	576	13824	331776	0	0	0	7962624			3	2	0	1	1	0	0	3	2	1	0	0	2	1	1	2	0	1	1.2	0	0	0	30	3	0	0	0	1	0	1	24	0	0	0			0
9089	N2		3	9	27	81	0	0	0	243			3	2	0	1	1	0	0	3	2	1	0	0	2	1	1	2	0	1	1.2	0	0	0	30	3	0	0	0	1	0	1	3	0	0	0			0
9089	N5	1	18	324	5832	104976	28.96003	1	1	1889568			3	2	0	1	1	0	0	3	2	1	0	0	2	1	1	2	0	1	1.2	0	0	0	30	3	0	0	0	1	0	1	18	0	0	0			0
9089	N10		96	9216	884736	84934656	0	0	0	8153726976			3	2	0	1	1	0	0	3	2	1	0	0	2	1	1	2	0	1	1.2	0	0	0	30	3		1	0				96						0
9089			60	3600	216000	12960000				777600000			3	2	0			0					0										0	0
9089			36	1296	46656	1679616				60466176			3	2	0			0					0										0	0
9089			0	0	0	0				0			3	2	0			0					0										0	0
9090	N1		0	0	0	0	0	0	0	0			3	3	0	1	2	0	0	3	2	1		0	3	1	0	2	1	0	3.5	0	0	6	36	3	0	0	0	0	0	0	0						0
9090	N4		13	169	2197	28561	0	0	0	371293			3	3	0	1	2	0	0	3	2	1		0	3	1	0	2	1	0	3.5	0	0	6	36	3	1	0	0	0	0	0	13	0	0	0			0
9090	N2		3	9	27	81	0	0	0	243			3	3	0	1	2	0	0	3	2	1		0	3	1	0	2	1	0	3.5	0	0	6	36	3	0	0	0	0	0	0	3	0	0	0			0
9090			24	576	13824	331776				7962624			3	3	0			0															0	6
9090			36	1296	46656	1679616				60466176			3	3	0			0															0	6
9090			60	3600	216000	12960000				777600000			3	3	0			0															0	6
9090			7	49	343	2401				16807			3	3	0			0															0	6
9090			96	9216	884736	84934656				8153726976			3	3	0			0															0	6
9091	N6		24	576	13824	331776	0	0	0	7962624			2	3	0	1	2	0	0	2	2	3	1	0	3	1	0	2	1	1	2	1	1	6	23	2	1	0	0	0	0	0	24	1	0	1	0	1	0
9091	N4	1	13	169	2197	28561	32.16254	1	1	371293			2	3	0	1	2	0	0	2	2	3	1	0	3	1	0	2	1	1	2	1	1	6	23	2	0	0	0	0	0	0	13	0	0	0	0	1	0
9091	N2		3	9	27	81	0	0	0	243			2	3	0	1	2	0	0	2	2	3	1	0	3	1	0	2	1	1	2	1	1	6	23	2	0	0	0	0	0	0	3	0	0	0	0	1	0
9091			96	9216	884736	84934656				8153726976			2	3	0			0					1										1	6
9091			60	3600	216000	12960000				777600000			2	3	0			0					1										1	6
9091			0	0	0	0				0			2	3	0			0					1										1	6
9091			7	49	343	2401				16807			2	3	0			0					1										1	6
9091			36	1296	46656	1679616				60466176			2	3	0			0					1										1	6
9092	N8	1	36	1296	46656	1679616	36.630203	1	1	60466176			2	2	1	1	2	0	0	2	2	1		0	2	1	0	2	0	1	2	1	1	2	21	2	1	1	0	0	0	0	36				0	1	0
9092	N2		3	9	27	81	0	0	0	243			2	2	1	1	2	0	0	2	2	1		0	2	1	0	2	0	1	2	1	1	2	21	2											0	1	0
9092	N3		7	49	343	2401	0	0	0	16807			2	2	1	1	2	0	0	2	2	1		0	2	1	0	2	0	1	2	1	1	2	21	2	0	0	0	0	0	0	7	0	0	0	0	1	0
9092	N9	1	60	3600	216000	12960000	31.547148	1	1	777600000			2	2	1	1	2	0	0	2	2	1		0	2	1	0	2	0	1	2	1	1	2	21	2	1	1	0	0	0	0	60	0	0	0	0	1	0
9092	N10		96	9216	884736	84934656	0	0	0	8153726976			2	2	1	1	2	0	0	2	2	1		0	2	1	0	2	0	1	2	1	1	2	21	2	1	1	0				96	0	0	0	0	1	0
9092			13	169	2197	28561				371293			2	2	1			0															1	2
9092			0	0	0	0				0			2	2	1			0															1	2
9092			24	576	13824	331776				7962624			2	2	1			0															1	2
9093	N8	1	36	1296	46656	1679616	36.355339	1	1	60466176			3	3	1	1	1	0	1	2	2	1		0	1	2	1	2	0	0	1.5	0	0	5	24	2	1	0	0	0	1	1	36	1	1	1	0	0	0
9093	N9	1	60	3600	216000	12960000	32.827339	1	1	777600000			3	3	1	1	1	0	1	2	2	1		0	1	2	1	2	0	0	1.5	0	0	5	24	2	1	0	1	0	1	1	60	1	1	1	0	0	0
9093	N10	1	96	9216	884736	84934656	36.181011	1	1	8153726976			3	3	1	1	1	0	1	2	2	1		0	1	2	1	2	0	0	1.5	0	0	5	24	2	1	1	0				96	1	0	1	0	0	0
9093	N4		13	169	2197	28561	0	0	0	371293			3	3	1	1	1	0	1	2	2	1		0	1	2	1	2	0	0	1.5	0	0	5	24	2	0	0	0	0	1	1	13	0	0	0	0	0	0
9093	N6		24	576	13824	331776	0	0	0	7962624			3	3	1	1	1	0	1	2	2	1		0	1	2	1	2	0	0	1.5	0	0	5	24	2	0	0	0	0	1	1	24	1	1	0	0	0	0
9093	N3		7	49	343	2401	0	0	0	16807			3	3	1	1	1	0	1	2	2	1		0	1	2	1	2	0	0	1.5	0	0	5	24	2	0	0	0	0	1	1	7	0	0	0	0	0	0
9093			0	0	0	0				0			3	3	1			0															0	5
9094	N8		36	1296	46656	1679616	0	0	0	60466176			1	2	0	1	2	0	0	2	2	3	1	0	2	1	1	2	0	1	1.5	1	1	6	19	1	1	1	0	1	1	2	36				1	0	0
9094	N5		18	324	5832	104976	0	0	0	1889568			1	2	0	1	2	0	0	2	2	3	1	0	2	1	1	2	0	1	1.5	1	1	6	19	1	0	0	0	1	1	2		0	0	0	1	0	0
9094	N3		7	49	343	2401	0	0	0	16807			1	2	0	1	2	0	0	2	2	3	1	0	2	1	1	2	0	1	1.5	1	1	6	19	1	0	0	0	1	1	2	7	0	0	0	1	0	0
9094	N6		24	576	13824	331776	0	0	0	7962624			1	2	0	1	2	0	0	2	2	3	1	0	2	1	1	2	0	1	1.5	1	1	6	19	1	0	1	0	1	1	2	24	0	0	0	1	0	0
9094	N9	1	60	3600	216000	12960000	37.34454	1	1	777600000			1	2	0	1	2	0	0	2	2	3	1	0	2	1	1	2	0	1	1.5	1	1	6	19	1	1	1	1	1	1	2	60	0	0	0	1	0	0
9094	N4		13	169	2197	28561	0	0	0	371293			1	2	0	1	2	0	0	2	2	3	1	0	2	1	1	2	0	1	1.5	1	1	6	19	1	0	0	0	1	1	2	13	1	1	0	1	0	0
9094	N2		3	9	27	81	0	0	0	243			1	2	0	1	2	0	0	2	2	3	1	0	2	1	1	2	0	1	1.5	1	1	6	19	1	0	0	0	1	1	2	3	0	0	0	1	0	0
9094			96	9216	884736	84934656				8153726976			1	2	0			0					1										1	6
9094			0	0	0	0				0			1	2	0			0					1										1	6
9095	N4		13	169	2197	28561	0	0	0	371293			1	3	0	0	2	0	0	1	1	3		0	2	1	0	2	1	0	.80000001	0	0	3	17	1	0	0	0	0	0	0	13	0	0	0	0	1	0
9095	N6		24	576	13824	331776	0	0	0	7962624			1	3	0	0	2	0	0	1	1	3		0	2	1	0	2	1	0	.80000001	0	0	3	17	1	1	0	0	0	0	0	24	0	0	0	0	1	0
9095	N10	1	96	9216	884736	84934656	35.097729	1	1	8153726976			1	3	0	0	2	0	0	1	1	3		0	2	1	0	2	1	0	.80000001	0	0	3	17	1	1	1	0				96	1	1	1	0	1	0
9095	N9	1	60	3600	216000	12960000	28.479382	1	1	777600000			1	3	0	0	2	0	0	1	1	3		0	2	1	0	2	1	0	.80000001	0	0	3	17	1	1	1	0	0	0	0	60	1	0	1	0	1	0
9095	N8	1	36	1296	46656	1679616	31.24464	1	1	60466176			1	3	0	0	2	0	0	1	1	3		0	2	1	0	2	1	0	.80000001	0	0	3	17	1	1	1	0	0	0	0	36	0	0	0	0	1	0
9095	N2		3	9	27	81	0	0	0	243			1	3	0	0	2	0	0	1	1	3		0	2	1	0	2	1	0	.80000001	0	0	3	17	1	0	0	0	0	0	0	3	0	0	0	0	1	0
9095	N3		7	49	343	2401	0	0	0	16807			1	3	0	0	2	0	0	1	1	3		0	2	1	0	2	1	0	.80000001	0	0	3	17	1	0	0	0	0	0	0	7	0	0	0	0	1	0
9095			0	0	0	0				0			1	3	0			0															0	3
9096	N7		30	900	27000	810000	0	0	0	24300000			1	1	1	0	2	0	1	2	1	2		0	2	1	0	2	1	0	1	1	0	0	18	1	1	1	0	0	0	0					0	1	0
9096	N3		7	49	343	2401	0	0	0	16807			1	1	1	0	2	0	1	2	1	2		0	2	1	0	2	1	0	1	1	0	0	18	1	0	0	0	0	0	0	7	0	0	0	0	1	0
9096	N5	1	18	324	5832	104976	33.987	1	1	1889568			1	1	1	0	2	0	1	2	1	2		0	2	1	0	2	1	0	1	1	0	0	18	1	0	0	1	0	0	0		0	0	0	0	1	0
9096	N8		36	1296	46656	1679616	0	0	0	60466176			1	1	1	0	2	0	1	2	1	2		0	2	1	0	2	1	0	1	1	0	0	18	1	0	1	0	0	0	0	36				0	1	0
9096	N10		96	9216	884736	84934656	0	0	0	8153726976			1	1	1	0	2	0	1	2	1	2		0	2	1	0	2	1	0	1	1	0	0	18	1	1	1	0				96	0	0	0	0	1	0
9096	N4	1	13	169	2197	28561	34.473	1	1	371293			1	1	1	0	2	0	1	2	1	2		0	2	1	0	2	1	0	1	1	0	0	18	1	0	0	1	0	0	0	13	0	0	0	0	1	0
9096	N6		24	576	13824	331776	0	0	0	7962624			1	1	1	0	2	0	1	2	1	2		0	2	1	0	2	1	0	1	1	0	0	18	1	1	1	0	0	0	0	24	0	0	0	0	1	0
9096	N9		60	3600	216000	12960000	0	0	0	777600000			1	1	1	0	2	0	1	2	1	2		0	2	1	0	2	1	0	1	1	0	0	18	1	1	1	0	0	0	0	60	0	0	0	0	1	0
9096			0	0	0	0				0			1	1	1			0															0	0
9097	N3		7	49	343	2401	0	0	0	16807			2	2	0	0	2	0	0	2	2	2	1	0	3	1	0	2	1	0	2.4000001	0	0	5	26	2	0	0	0	0	0	0	7	0	0	0	0	0	0
9097	N4		13	169	2197	28561	0	0	0	371293			2	2	0	0	2	0	0	2	2	2	1	0	3	1	0	2	1	0	2.4000001	0	0	5	26	2	0	0	0	0	0	0	13	0	0	0	0	0	0
9097	N6		24	576	13824	331776	0	0	0	7962624			2	2	0	0	2	0	0	2	2	2	1	0	3	1	0	2	1	0	2.4000001	0	0	5	26	2	1	0	0	0	0	0	24	0	0	0	0	0	0
9097	N2		3	9	27	81	0	0	0	243			2	2	0	0	2	0	0	2	2	2	1	0	3	1	0	2	1	0	2.4000001	0	0	5	26	2	0	0	0	0	0	0	3	0	0	0	0	0	0
9097	N9	1	60	3600	216000	12960000	35.264091	1	1	777600000			2	2	0	0	2	0	0	2	2	2	1	0	3	1	0	2	1	0	2.4000001	0	0	5	26	2	1	1	0	0	0	0	60	1	0	1	0	0	0
9097	N10	1	96	9216	884736	84934656	15.657723	1	1	8153726976			2	2	0	0	2	0	0	2	2	2	1	0	3	1	0	2	1	0	2.4000001	0	0	5	26	2	1	1	0				96	1	0	1	0	0	0
9097	N8		36	1296	46656	1679616	0	0	0	60466176			2	2	0	0	2	0	0	2	2	2	1	0	3	1	0	2	1	0	2.4000001	0	0	5	26	2	1	1	0	0	0	0	36	0	0	0	0	0	0
9097			0	0	0	0				0			2	2	0			0					1										0	5
9098	N10		96	9216	884736	84934656	0	0	0	8153726976			3	3	0	0	1	0	0	3	2		1		1	1	1	1	0	0	1.5	0	1	0	33	3	1	0	1				96	0	0	0	0	0	0
9098	N4	1	13	169	2197	28561	34.217461	1	1	371293			3	3	0	0	1	0	0	3	2		1		1	1	1	1	0	0	1.5	0	1	0	33	3	0	0	1	0	0	0	13	0	0	0	0	0	0
9098	N2		3	9	27	81	0	0	0	243			3	3	0	0	1	0	0	3	2		1		1	1	1	1	0	0	1.5	0	1	0	33	3	0	0	0	0	0	0	3	0	0	0	0	0	0
9098	N9		60	3600	216000	12960000	0	0	0	777600000			3	3	0	0	1	0	0	3	2		1		1	1	1	1	0	0	1.5	0	1	0	33	3	1	1	0	0	0	0	60	0	0	0	0	0	0
9098	N8	1	36	1296	46656	1679616	31.517664	1	1	60466176			3	3	0	0	1	0	0	3	2		1		1	1	1	1	0	0	1.5	0	1	0	33	3	0	0	0	0	0	0	36	0	0	0	0	0	0
9098	N3	1	7	49	343	2401	34.53508	1	1	16807			3	3	0	0	1	0	0	3	2		1		1	1	1	1	0	0	1.5	0	1	0	33	3	0	0	0	0	0	0	7	0	0	0	0	0	0
9098			24	576	13824	331776				7962624			3	3	0			0					1										1	0
9098			0	0	0	0				0			3	3	0			0					1										1	0
9099	N4		13	169	2197	28561	0	0	0	371293			1	2	0	0	2	0	0	3	2	3			3	1	0	2	0	1	2.5	1	0	4	19	1	0	1	0	1	0	1	13	1	1	1	1	0	0
9099	N8		36	1296	46656	1679616	0	0	0	60466176			1	2	0	0	2	0	0	3	2	3			3	1	0	2	0	1	2.5	1	0	4	19	1	1	0	0	1	0	1	36				1	0	0
9099	N3		7	49	343	2401	0	0	0	16807			1	2	0	0	2	0	0	3	2	3			3	1	0	2	0	1	2.5	1	0	4	19	1	0	1	0	1	0	1	7	0	0	0	1	0	0
9099	N10		96	9216	884736	84934656	0	0	0	8153726976			1	2	0	0	2	0	0	3	2	3			3	1	0	2	0	1	2.5	1	0	4	19	1	1	1	0				96	1	1	1	1	0	0
9099			60	3600	216000	12960000				777600000			1	2	0			0															0	4
9099			0	0	0	0				0			1	2	0			0															0	4
9099			24	576	13824	331776				7962624			1	2	0			0															0	4
9100	N10	1	96	9216	884736	84934656	24.957838	1	1	8153726976			3	1	1	0	1	0	0	3	1	1		0	2	1	1	1	0	0	1.8	1	0	0	38	3	1	1	0				96	1	1	1	1	1	0
9100	N3		7	49	343	2401	0	0	0	16807			3	1	1	0	1	0	0	3	1	1		0	2	1	1	1	0	0	1.8	1	0	0	38	3	0	0	0	0	1	1	7	0	0	0	1	1	0
9100	N9	1	60	3600	216000	12960000	27.40522	1	1	777600000			3	1	1	0	1	0	0	3	1	1		0	2	1	1	1	0	0	1.8	1	0	0	38	3		1	0	0	1	1	60				1	1	0
9100	N4	1	13	169	2197	28561	34.720875	1	1	371293			3	1	1	0	1	0	0	3	1	1		0	2	1	1	1	0	0	1.8	1	0	0	38	3	0	0	0	0	1	1	13	1	0	1	1	1	0
9100	N8		36	1296	46656	1679616	0	0	0	60466176			3	1	1	0	1	0	0	3	1	1		0	2	1	1	1	0	0	1.8	1	0	0	38	3	0	1	0	0	1	1	36				1	1	0
9100	N2		3	9	27	81	0	0	0	243			3	1	1	0	1	0	0	3	1	1		0	2	1	1	1	0	0	1.8	1	0	0	38	3	0	0	0	0	1	1	3	0	0	0	1	1	0
9100			24	576	13824	331776				7962624			3	1	1			0															0	0
9100			0	0	0	0				0			3	1	1			0															0	0
9101	N1		0	0	0	0	0	0	0	0			1	3	0	1	2		0	2	2	2	0	0	2	1	0	2	0	1	2	1	0	3	18	1	0	0	1	0	0	0	0				0	0	0
9101	N9		60	3600	216000	12960000	0	0	0	777600000			1	3	0	1	2		0	2	2	2	0	0	2	1	0	2	0	1	2	1	0	3	18	1	1	1	0	0	0	0	60	0	0	0	0	0	0
9101	N5		18	324	5832	104976	0	0	0	1889568			1	3	0	1	2		0	2	2	2	0	0	2	1	0	2	0	1	2	1	0	3	18	1	0	0	0	0	0	0	18	0	0	0	0	0	0
9101	N2		3	9	27	81	0	0	0	243			1	3	0	1	2		0	2	2	2	0	0	2	1	0	2	0	1	2	1	0	3	18	1	0	0	1	0	0	0	3	0	0	0	0	0	0
9101	N8		36	1296	46656	1679616	0	0	0	60466176			1	3	0	1	2		0	2	2	2	0	0	2	1	0	2	0	1	2	1	0	3	18	1	1	1	0	0	0	0	36	0	0	0	0	0	0
9101	N10	1	96	9216	884736	84934656	27.4508	1	1	8153726976			1	3	0	1	2		0	2	2	2	0	0	2	1	0	2	0	1	2	1	0	3	18	1	1	1	0				96	0	0	0	0	0	0
9101	N3		7	49	343	2401	0	0	0	16807			1	3	0	1	2		0	2	2	2	0	0	2	1	0	2	0	1	2	1	0	3	18	1	0	0	0	0	0	0	7	0	0	0	0	0	0
9101	N4		13	169	2197	28561	0	0	0	371293			1	3	0	1	2		0	2	2	2	0	0	2	1	0	2	0	1	2	1	0	3	18	1	0	0	0	0	0	0	13	0	0	0	0	0	0
9101			24	576	13824	331776				7962624			1	3	0								0										0	3
9102	N5		18	324	5832	104976	0	0	0	1889568			2	3	0	1	2	0	1	2	2	2		0	1	1	1	1	0	0	1.2	0	1	3	21	2	0	0	1	0	0	0	18	0	0	0			0
9102	N2		3	9	27	81	0	0	0	243			2	3	0	1	2	0	1	2	2	2		0	1	1	1	1	0	0	1.2	0	1	3	21	2								0	0	0			0
9102	N4		13	169	2197	28561	0	0	0	371293			2	3	0	1	2	0	1	2	2	2		0	1	1	1	1	0	0	1.2	0	1	3	21	2	0	0	1	0	0	0	13	0	0	0			0
9102	N3		7	49	343	2401	0	0	0	16807			2	3	0	1	2	0	1	2	2	2		0	1	1	1	1	0	0	1.2	0	1	3	21	2	0	0	1	0	0	0	7	0	0	0			0
9102	N1		0	0	0	0	0	0	0	0			2	3	0	1	2	0	1	2	2	2		0	1	1	1	1	0	0	1.2	0	1	3	21	2	0	0	1	0	0	0	0						0
9102			60	3600	216000	12960000				777600000			2	3	0			0															1	3
9102			24	576	13824	331776				7962624			2	3	0			0															1	3
9102			36	1296	46656	1679616				60466176			2	3	0			0															1	3
9102			96	9216	884736	84934656				8153726976			2	3	0			0															1	3
9103	N6		24	576	13824	331776	0	0	0	7962624			1	2	0	0	2	0	1	3	1	1		0	3	2	0	2	1	0	2.5999999	1	1	3	39	3	1	0	0	0	0	0	24	0	0	0	0	1	0
9103	N7		30	900	27000	810000	0	0	0	24300000			1	2	0	0	2	0	1	3	1	1		0	3	2	0	2	1	0	2.5999999	1	1	3	39	3	1	0	0	0	0	0		0	0	0	0	1	0
9103	N10		96	9216	884736	84934656	0	0	0	8153726976			1	2	0	0	2	0	1	3	1	1		0	3	2	0	2	1	0	2.5999999	1	1	3	39	3	1	1	0				96	0	0	0	0	1	0
9103	N9		60	3600	216000	12960000	0	0	0	777600000			1	2	0	0	2	0	1	3	1	1		0	3	2	0	2	1	0	2.5999999	1	1	3	39	3	1	1	0	0	0	0	60	0	0	0	0	1	0
9103	N4		13	169	2197	28561	0	0	0	371293			1	2	0	0	2	0	1	3	1	1		0	3	2	0	2	1	0	2.5999999	1	1	3	39	3	0	0	0	0	0	0	13	0	0	0	0	1	0
9103	N1		0	0	0	0	0	0	0	0			1	2	0	0	2	0	1	3	1	1		0	3	2	0	2	1	0	2.5999999	1	1	3	39	3	0	0	0	0	0	0	0				0	1	0
9103	N5		18	324	5832	104976	0	0	0	1889568			1	2	0	0	2	0	1	3	1	1		0	3	2	0	2	1	0	2.5999999	1	1	3	39	3	0	0	0	0	0	0	18	0	0	0	0	1	0
9103	N8		36	1296	46656	1679616	0	0	0	60466176			1	2	0	0	2	0	1	3	1	1		0	3	2	0	2	1	0	2.5999999	1	1	3	39	3	1	0	0	0	0	0	36	0	0	0	0	1	0
9103	N2		3	9	27	81	0	0	0	243			1	2	0	0	2	0	1	3	1	1		0	3	2	0	2	1	0	2.5999999	1	1	3	39	3	0	0	0	0	0	0	3	0	0	0	0	1	0
9103			7	49	343	2401				16807			1	2	0			0															1	3
9104	N2		3	9	27	81	0	0	0	243			3	3	0	1	1	0		1	1	1		0	1	2	0	1	0	1	2	0	1	6	25	2	0	0	0	0	0	0	3	0	0	0	1	1	0
9104	N3		7	49	343	2401	0	0	0	16807			3	3	0	1	1	0		1	1	1		0	1	2	0	1	0	1	2	0	1	6	25	2	0	0	0	0	0	0	7	0	0	0	1	1	0
9104	N8	1	36	1296	46656	1679616	33.94487	1	1	60466176			3	3	0	1	1	0		1	1	1		0	1	2	0	1	0	1	2	0	1	6	25	2	1	1	0	0	0	0	36	0	0	0	1	1	0
9104	N9	1	60	3600	216000	12960000	30.168139	1	1	777600000			3	3	0	1	1	0		1	1	1		0	1	2	0	1	0	1	2	0	1	6	25	2	0	1	0	0	0	0	60	0	0	0	1	1	0
9104	N4		13	169	2197	28561	0	0	0	371293			3	3	0	1	1	0		1	1	1		0	1	2	0	1	0	1	2	0	1	6	25	2	0	0	0	0	0	0	13	0	0	0	1	1	0
9104	N6		24	576	13824	331776	0	0	0	7962624			3	3	0	1	1	0		1	1	1		0	1	2	0	1	0	1	2	0	1	6	25	2	1	0	0	0	0	0	24	0	0	0	1	1	0
9104	N10	1	96	9216	884736	84934656	34.642998	1	1	8153726976			3	3	0	1	1	0		1	1	1		0	1	2	0	1	0	1	2	0	1	6	25	2	1	1	0				96	1	1	0	1	1	0
9104			0	0	0	0				0			3	3	0			0															1	6
9105	N4		13	169	2197	28561	0	0	0	371293			1	2	0	0	3	0	0	2	2	2	1	0	3	1	0	2	1	0	1.6	0	1	7	20	1	1	1	0	0	0	0	13	0	0	0	0	0	0
9105	N10		96	9216	884736	84934656	0	0	0	8153726976			1	2	0	0	3	0	0	2	2	2	1	0	3	1	0	2	1	0	1.6	0	1	7	20	1	1	1	1				96	0	0	0	0	0	0
9105	N8		36	1296	46656	1679616	0	0	0	60466176			1	2	0	0	3	0	0	2	2	2	1	0	3	1	0	2	1	0	1.6	0	1	7	20	1	1	1	0	0	0	0	36				0	0	0
9105	N7		30	900	27000	810000	0	0	0	24300000			1	2	0	0	3	0	0	2	2	2	1	0	3	1	0	2	1	0	1.6	0	1	7	20	1	1	1	0	0	0	0		0	0	0	0	0	0
9105	N2		3	9	27	81	0	0	0	243			1	2	0	0	3	0	0	2	2	2	1	0	3	1	0	2	1	0	1.6	0	1	7	20	1	0	1	0	0	0	0	3	0	0	0	0	0	0
9105	N9	1	60	3600	216000	12960000	30.817404	1	1	777600000			1	2	0	0	3	0	0	2	2	2	1	0	3	1	0	2	1	0	1.6	0	1	7	20	1	1	1	0	0	0	0	60	0	0	0	0	0	0
9105	N6	1	24	576	13824	331776	33.983002	1	1	7962624			1	2	0	0	3	0	0	2	2	2	1	0	3	1	0	2	1	0	1.6	0	1	7	20	1	1	1	0	0	0	0	24	0	0	0	0	0	0
9105			0	0	0	0				0			1	2	0			0					1										1	7
9105			7	49	343	2401				16807			1	2	0			0					1										1	7
9106	N3		7	49	343	2401	0	0	0	16807			3	3	0	1	3	0		3	2	3	0	0	3	1	0	2	0	0	10	1	1	3	36	3	0	1	0	0	0	0	7	0	0	0	1	1	1
9106	N5		18	324	5832	104976	0	0	0	1889568			3	3	0	1	3	0		3	2	3	0	0	3	1	0	2	0	0	10	1	1	3	36	3	0	1	0	0	0	0	18	0	0	0	1	1	1
9106	N6		24	576	13824	331776	0	0	0	7962624			3	3	0	1	3	0		3	2	3	0	0	3	1	0	2	0	0	10	1	1	3	36	3	0	1	0	0	0	0	24	0	0	0	1	1	1
9106	N2		3	9	27	81	0	0	0	243			3	3	0	1	3	0		3	2	3	0	0	3	1	0	2	0	0	10	1	1	3	36	3	0	1	0	0	0	0	3	0	0	0	1	1	1
9106	N10		96	9216	884736	84934656	0	0	0	8153726976			3	3	0	1	3	0		3	2	3	0	0	3	1	0	2	0	0	10	1	1	3	36	3	1	1	0				96	0	0	0	1	1	1
9106	N4		13	169	2197	28561	0	0	0	371293			3	3	0	1	3	0		3	2	3	0	0	3	1	0	2	0	0	10	1	1	3	36	3	0	1	0	0	0	0	13	0	0	0	1	1	1
9106			60	3600	216000	12960000				777600000			3	3	0			0					0										1	3
9106			0	0	0	0				0			3	3	0			0					0										1	3
9106			36	1296	46656	1679616				60466176			3	3	0			0					0										1	3
9107	N6		24	576	13824	331776	0	0	0	7962624			2	3	0	1	1	0	1	3	2	1	0	0	3	2	0	2	0	1	3	1	1	6	37	3	1	0	0	0	0	0	24	0	0	0	1	0	0
9107	N4		13	169	2197	28561	0	0	0	371293			2	3	0	1	1	0	1	3	2	1	0	0	3	2	0	2	0	1	3	1	1	6	37	3	0	0	0	0	0	0	13	0	0	0	1	0	0
9107	N10	1	96	9216	884736	84934656	34.941319	1	1	8153726976			2	3	0	1	1	0	1	3	2	1	0	0	3	2	0	2	0	1	3	1	1	6	37	3	1	1	0				96	0	0	0	1	0	0
9107	N2		3	9	27	81	0	0	0	243			2	3	0	1	1	0	1	3	2	1	0	0	3	2	0	2	0	1	3	1	1	6	37	3	0	0	0	0	0	0	3	0	0	0	1	0	0
9107	N3		7	49	343	2401	0	0	0	16807			2	3	0	1	1	0	1	3	2	1	0	0	3	2	0	2	0	1	3	1	1	6	37	3	0	0	0	0	0	0	7	0	0	0	1	0	0
9107	N9		60	3600	216000	12960000	0	0	0	777600000			2	3	0	1	1	0	1	3	2	1	0	0	3	2	0	2	0	1	3	1	1	6	37	3	1	1	0	0	0	0	60	0	0	0	1	0	0
9107	N8		36	1296	46656	1679616	0	0	0	60466176			2	3	0	1	1	0	1	3	2	1	0	0	3	2	0	2	0	1	3	1	1	6	37	3	1	1	0	0	0	0	36	0	0	0	1	0	0
9107			0	0	0	0				0			2	3	0			0					0										1	6
9108	N4		13	169	2197	28561	0	0	0	371293			1	1	0	1	1	0	0	3	2			0	2	1	0	1	1	0	2.4000001	1	1	0	34	3	0	0	0	0	0	0	13	0	0	0	0	0	0
9108	N3		7	49	343	2401	0	0	0	16807			1	1	0	1	1	0	0	3	2			0	2	1	0	1	1	0	2.4000001	1	1	0	34	3	0	0	0	0	0	0	7	0	0	0	0	0	0
9108	N10		96	9216	884736	84934656	0	0	0	8153726976			1	1	0	1	1	0	0	3	2			0	2	1	0	1	1	0	2.4000001	1	1	0	34	3		1	0				96	0	0	0	0	0	0
9108	N2		3	9	27	81	0	0	0	243			1	1	0	1	1	0	0	3	2			0	2	1	0	1	1	0	2.4000001	1	1	0	34	3	0	0	0	0	0	0	3	0	0	0	0	0	0
9108	N9		60	3600	216000	12960000	0	0	0	777600000			1	1	0	1	1	0	0	3	2			0	2	1	0	1	1	0	2.4000001	1	1	0	34	3	1	1	0	0	0	0	60	0	0	0	0	0	0
9108	N6		24	576	13824	331776	0	0	0	7962624			1	1	0	1	1	0	0	3	2			0	2	1	0	1	1	0	2.4000001	1	1	0	34	3	0	0	0	0	0	0	24	0	0	0	0	0	0
9108			0	0	0	0				0			1	1	0			0															1	0
9108			36	1296	46656	1679616				60466176			1	1	0			0															1	0
9109	N9	1	60	3600	216000	12960000	30.125563	1	1	777600000			2	3	0	1	2	0	1	3	2	2	0	0	1	1	1	1	1	0	2	0	1	3	35	3	0	1	0	0	0	0	60	0	0	0	0	0	0
9109	N2		3	9	27	81	0	0	0	243			2	3	0	1	2	0	1	3	2	2	0	0	1	1	1	1	1	0	2	0	1	3	35	3	0	0	1	0	0	0	3	0	0	0	0	0	0
9109	N10		96	9216	884736	84934656	0	0	0	8153726976			2	3	0	1	2	0	1	3	2	2	0	0	1	1	1	1	1	0	2	0	1	3	35	3	1	1	0				96	0	0	0	0	0	0
9109	N3		7	49	343	2401	0	0	0	16807			2	3	0	1	2	0	1	3	2	2	0	0	1	1	1	1	1	0	2	0	1	3	35	3	0	0	0	0	0	0	7	0	0	0	0	0	0
9109			0	0	0	0				0			2	3	0			0					0										1	3
9109			24	576	13824	331776				7962624			2	3	0			0					0										1	3
9109			13	169	2197	28561				371293			2	3	0			0					0										1	3
9109			36	1296	46656	1679616				60466176			2	3	0			0					0										1	3
9110	N9	1	60	3600	216000	12960000	32.087502	1	1	777600000			1	3	0	0	2	0	0	2	1	2		0	1	1	0	1	1	0	.60000002	0	1	0	17	1	1	1	0	0	0	0	60	0	0	0	1	1	0
9110	N5	1	18	324	5832	104976	32.678001	1	1	1889568			1	3	0	0	2	0	0	2	1	2		0	1	1	0	1	1	0	.60000002	0	1	0	17	1	0	1	0	0	0	0	18	0	0	0	1	1	0
9110	N10		96	9216	884736	84934656	0	0	0	8153726976			1	3	0	0	2	0	0	2	1	2		0	1	1	0	1	1	0	.60000002	0	1	0	17	1	1	1	0				96	0	0	0	1	1	0
9110	N3		7	49	343	2401	0	0	0	16807			1	3	0	0	2	0	0	2	1	2		0	1	1	0	1	1	0	.60000002	0	1	0	17	1	0	1	0	0	0	0	7	0	0	0	1	1	0
9110	N7		30	900	27000	810000	0	0	0	24300000			1	3	0	0	2	0	0	2	1	2		0	1	1	0	1	1	0	.60000002	0	1	0	17	1	1	1	0	0	0	0		0	0	0	1	1	0
9110	N4		13	169	2197	28561	0	0	0	371293			1	3	0	0	2	0	0	2	1	2		0	1	1	0	1	1	0	.60000002	0	1	0	17	1	0	1	0	0	0	0	13	0	0	0	1	1	0
9110	N8	1	36	1296	46656	1679616	26.976002	1	1	60466176			1	3	0	0	2	0	0	2	1	2		0	1	1	0	1	1	0	.60000002	0	1	0	17	1	1	1	0	0	0	0	36				1	1	0
9110	N6	1	24	576	13824	331776	35.130001	1	1	7962624			1	3	0	0	2	0	0	2	1	2		0	1	1	0	1	1	0	.60000002	0	1	0	17	1	1	1	0	0	0	0	24	0	0	0	1	1	0
9110			0	0	0	0				0			1	3	0			0															1	0
9111	N4		13	169	2197	28561	0	0	0	371293			1	3	0	1	2	0	0	2	2	2	0	0	1	2	0	1	0	1	2.4000001	0	0	0	18	1	0	1	0	0	0	0	13	0	0	0	0	0	0
9111	N9	1	60	3600	216000	12960000	33.208	1	1	777600000			1	3	0	1	2	0	0	2	2	2	0	0	1	2	0	1	0	1	2.4000001	0	0	0	18	1	1	1	0	0	0	0	60	0	0	0	0	0	0
9111	N7	1	30	900	27000	810000	33.056381	1	1	24300000			1	3	0	1	2	0	0	2	2	2	0	0	1	2	0	1	0	1	2.4000001	0	0	0	18	1	0	0	1	0	0	0	30	0	0	0	0	0	0
9111	N3		7	49	343	2401	0	0	0	16807			1	3	0	1	2	0	0	2	2	2	0	0	1	2	0	1	0	1	2.4000001	0	0	0	18	1	0	1	0	0	0	0	7	0	0	0	0	0	0
9111	N2		3	9	27	81	0	0	0	243			1	3	0	1	2	0	0	2	2	2	0	0	1	2	0	1	0	1	2.4000001	0	0	0	18	1	0	1	1	0	0	0	3	0	0	0	0	0	0
9111	N10		96	9216	884736	84934656	0	0	0	8153726976			1	3	0	1	2	0	0	2	2	2	0	0	1	2	0	1	0	1	2.4000001	0	0	0	18	1	1	1	0				96	0	0	0	0	0	0
9111	N8	1	36	1296	46656	1679616	28.1765	1	1	60466176			1	3	0	1	2	0	0	2	2	2	0	0	1	2	0	1	0	1	2.4000001	0	0	0	18	1	1	0	0	0	0	0	36				0	0	0
9111			0	0	0	0				0			1	3	0			0					0										0	0
9111			24	576	13824	331776				7962624			1	3	0			0					0										0	0
9112	N3		7	49	343	2401	0	0	0	16807			3	3	0	1	2	0	0	2	2	2	0	0	3	1	0	2	1	1	2	1	1	5	23	2	0	0	0	0	0	0	7	0	0	0	1	1	0
9112	N8		36	1296	46656	1679616	0	0	0	60466176			3	3	0	1	2	0	0	2	2	2	0	0	3	1	0	2	1	1	2	1	1	5	23	2	1	1	1	0	0	0	36				1	1	0
9112	N10	1	96	9216	884736	84934656	30.035532	1	1	8153726976			3	3	0	1	2	0	0	2	2	2	0	0	3	1	0	2	1	1	2	1	1	5	23	2	1	1	1				96				1	1	0
9112	N2		3	9	27	81	0	0	0	243			3	3	0	1	2	0	0	2	2	2	0	0	3	1	0	2	1	1	2	1	1	5	23	2	0	0	0	0	0	0	3	0	0	0	1	1	0
9112			0	0	0	0				0			3	3	0			0					0										1	5
9112			13	169	2197	28561				371293			3	3	0			0					0										1	5
9112			60	3600	216000	12960000				777600000			3	3	0			0					0										1	5
9112			24	576	13824	331776				7962624			3	3	0			0					0										1	5
9113	N3		7	49	343	2401	0	0	0	16807			2	3	0	1	2	0	0	3	2	2		0	3	2	0	2	0	1	6	1	1	6	27	2	0	0	1	0	0	0	7	0	0	0	1	1	1
9113	N4		13	169	2197	28561	0	0	0	371293			2	3	0	1	2	0	0	3	2	2		0	3	2	0	2	0	1	6	1	1	6	27	2	0	0	0	0	0	0	13	0	0	0	1	1	1
9113	N2		3	9	27	81	0	0	0	243			2	3	0	1	2	0	0	3	2	2		0	3	2	0	2	0	1	6	1	1	6	27	2	0	0	0	0	0	0	3	0	0	0	1	1	1
9113	N6	1	24	576	13824	331776	33.062	1	1	7962624			2	3	0	1	2	0	0	3	2	2		0	3	2	0	2	0	1	6	1	1	6	27	2	0	0	1	0	0	0	24	0	0	0	1	1	1
9113	N8		36	1296	46656	1679616	0	0	0	60466176			2	3	0	1	2	0	0	3	2	2		0	3	2	0	2	0	1	6	1	1	6	27	2	1	1	1	0	0	0	36	0	0	0	1	1	1
9113	N9		60	3600	216000	12960000	0	0	0	777600000			2	3	0	1	2	0	0	3	2	2		0	3	2	0	2	0	1	6	1	1	6	27	2	1	1	1	0	0	0	60	0	0	0	1	1	1
9113	N7		30	900	27000	810000	0	0	0	24300000			2	3	0	1	2	0	0	3	2	2		0	3	2	0	2	0	1	6	1	1	6	27	2	0	0	1	0	0	0		0	0	0	1	1	1
9113	N1		0	0	0	0	0	0	0	0			2	3	0	1	2	0	0	3	2	2		0	3	2	0	2	0	1	6	1	1	6	27	2	0	0	0	0	0	0	0				1	1	1
9113	N5	1	18	324	5832	104976	34.599998	1	1	1889568			2	3	0	1	2	0	0	3	2	2		0	3	2	0	2	0	1	6	1	1	6	27	2	0	0	0	0	0	0	18	0	0	0	1	1	1
9113	N10		96	9216	884736	84934656	0	0	0	8153726976			2	3	0	1	2	0	0	3	2	2		0	3	2	0	2	0	1	6	1	1	6	27	2	1	1	0				96	0	0	0	1	1	1
9114	N10	1	96	9216	884736	84934656	32.095074	1	1	8153726976			3	3	0	0	2	0	0	2	1	2	1	0	1	2	1	1	0	1	1.3	0	1	6	30	3	1	0	0				96	0	0	0	0	0	0
9114	N3		7	49	343	2401	0	0	0	16807			3	3	0	0	2	0	0	2	1	2	1	0	1	2	1	1	0	1	1.3	0	1	6	30	3	0	0	0	0	0	0	7	0	0	0	0	0	0
9114	N9		60	3600	216000	12960000	0	0	0	777600000			3	3	0	0	2	0	0	2	1	2	1	0	1	2	1	1	0	1	1.3	0	1	6	30	3	1	1	0	0	0	0	60	0	0	0	0	0	0
9114	N4		13	169	2197	28561	0	0	0	371293			3	3	0	0	2	0	0	2	1	2	1	0	1	2	1	1	0	1	1.3	0	1	6	30	3	0	0	0	0	0	0	13	0	0	0	0	0	0
9114	N6		24	576	13824	331776	0	0	0	7962624			3	3	0	0	2	0	0	2	1	2	1	0	1	2	1	1	0	1	1.3	0	1	6	30	3	0	0	0	0	0	0	24	0	0	0	0	0	0
9114			0	0	0	0				0			3	3	0			0					1										1	6
9114			36	1296	46656	1679616				60466176			3	3	0			0					1										1	6
9115	N3		7	49	343	2401	0	0	0	16807			2	3	0	1	1	0	1	2	1	1	0	0	1	2	1	2	0	0	1.5	0	1	3	41	3	0	0	0	0	0	0	7	0	0	0			0
9115	N4		13	169	2197	28561	0	0	0	371293			2	3	0	1	1	0	1	2	1	1	0	0	1	2	1	2	0	0	1.5	0	1	3	41	3	0	0	0	0	0	0	13	0	0	0			0
9115	N6		24	576	13824	331776	0	0	0	7962624			2	3	0	1	1	0	1	2	1	1	0	0	1	2	1	2	0	0	1.5	0	1	3	41	3	0	0	0	0	0	0	24	0	0	0			0
9115	N8		36	1296	46656	1679616	0	0	0	60466176			2	3	0	1	1	0	1	2	1	1	0	0	1	2	1	2	0	0	1.5	0	1	3	41	3	1	1	0	0	0	0	36	0	0	0			0
9115	N2		3	9	27	81	0	0	0	243			2	3	0	1	1	0	1	2	1	1	0	0	1	2	1	2	0	0	1.5	0	1	3	41	3	0	0	0	0	0	0	3	0	0	0			0
9115	N5		18	324	5832	104976	0	0	0	1889568			2	3	0	1	1	0	1	2	1	1	0	0	1	2	1	2	0	0	1.5	0	1	3	41	3	0	0	0	0	0	0	18	0	0	0			0
9115			0	0	0	0				0			2	3	0			0					0										1	3
9115			96	9216	884736	84934656				8153726976			2	3	0			0					0										1	3
9115			60	3600	216000	12960000				777600000			2	3	0			0					0										1	3
9116	N6	1	24	576	13824	331776	27.883652	1	1	7962624			2	3	0	1	1	0		2	1	3		0	2	1	1	1	1	0	2.5	1	0	1	25	2	0	1	0	0	0	0	24	1	0	1	0	0	0
9116	N4	1	13	169	2197	28561	32.992001	1	1	371293			2	3	0	1	1	0		2	1	3		0	2	1	1	1	1	0	2.5	1	0	1	25	2	1	1	0	0	0	0	13	0	0	0	0	0	0
9116	N2		3	9	27	81	0	0	0	243			2	3	0	1	1	0		2	1	3		0	2	1	1	1	1	0	2.5	1	0	1	25	2	0	1	0	0	0	0	3	0	0	0	0	0	0
9116	N3		7	49	343	2401	0	0	0	16807			2	3	0	1	1	0		2	1	3		0	2	1	1	1	1	0	2.5	1	0	1	25	2	0	1	0	0	0	0	7	0	0	0	0	0	0
9116	N10		96	9216	884736	84934656	0	0	0	8153726976			2	3	0	1	1	0		2	1	3		0	2	1	1	1	1	0	2.5	1	0	1	25	2		1	0				96	1	0	1	0	0	0
9116			60	3600	216000	12960000				777600000			2	3	0			0															0	1
9116			0	0	0	0				0			2	3	0			0															0	1
9116			36	1296	46656	1679616				60466176			2	3	0			0															0	1
9117	N7		30	900	27000	810000	0	0	0	24300000			1	3	0	1	1	0	0	2	1	2		0	1	1	0	1	1	0	1.4	0	0	3	18	1	0	0	1	0	0	0	30	1	1	0	0	0	0
9117	N9	1	60	3600	216000	12960000	32.599304	1	1	777600000			1	3	0	1	1	0	0	2	1	2		0	1	1	0	1	1	0	1.4	0	0	3	18	1	1	1	0	0	0	0	60	0	0	0	0	0	0
9117	N10	1	96	9216	884736	84934656	25.256104	1	1	8153726976			1	3	0	1	1	0	0	2	1	2		0	1	1	0	1	1	0	1.4	0	0	3	18	1	1	1	0				96	0	0	0	0	0	0
9117	N6		24	576	13824	331776	0	0	0	7962624			1	3	0	1	1	0	0	2	1	2		0	1	1	0	1	1	0	1.4	0	0	3	18	1	0	0	1	0	0	0	24	0	0	0	0	0	0
9117	N8	1	36	1296	46656	1679616	31.94784	1	1	60466176			1	3	0	1	1	0	0	2	1	2		0	1	1	0	1	1	0	1.4	0	0	3	18	1	1	1	0	0	0	0	36	1	1	0	0	0	0
9117	N5		18	324	5832	104976	0	0	0	1889568			1	3	0	1	1	0	0	2	1	2		0	1	1	0	1	1	0	1.4	0	0	3	18	1	0	0	0	0	0	0	18	0	0	0	0	0	0
9117	N3		7	49	343	2401	0	0	0	16807			1	3	0	1	1	0	0	2	1	2		0	1	1	0	1	1	0	1.4	0	0	3	18	1	0	0	0				7	0	0	0	0	0	0
9117			13	169	2197	28561				371293			1	3	0			0															0	3
9117			0	0	0	0				0			1	3	0			0															0	3
9118	N10		96	9216	884736	84934656	0	0	0	8153726976			2	1	0	1	2	0	0	2	2	2	0	0	3	1	0	2	1	0	2.4000001	1	1	5	36	3	1	1	0				96	0	0	0	0	1	0
9118	N8		36	1296	46656	1679616	0	0	0	60466176			2	1	0	1	2	0	0	2	2	2	0	0	3	1	0	2	1	0	2.4000001	1	1	5	36	3	1	1	0	0	0	0	36	1	0	1	0	1	0
9118	N9		60	3600	216000	12960000	0	0	0	777600000			2	1	0	1	2	0	0	2	2	2	0	0	3	1	0	2	1	0	2.4000001	1	1	5	36	3	1	1	0	0	0	0	60	0	0	0	0	1	0
9118	N6		24	576	13824	331776	0	0	0	7962624			2	1	0	1	2	0	0	2	2	2	0	0	3	1	0	2	1	0	2.4000001	1	1	5	36	3	1	1	0	0	0	0	24	0	0	0	0	1	0
9118	N4		13	169	2197	28561	0	0	0	371293			2	1	0	1	2	0	0	2	2	2	0	0	3	1	0	2	1	0	2.4000001	1	1	5	36	3	0	1	0	0	0	0	13	0	0	0	0	1	0
9118	N2		3	9	27	81	0	0	0	243			2	1	0	1	2	0	0	2	2	2	0	0	3	1	0	2	1	0	2.4000001	1	1	5	36	3	0	1	0	0	0	0	3	0	0	0	0	1	0
9118	N5		18	324	5832	104976	0	0	0	1889568			2	1	0	1	2	0	0	2	2	2	0	0	3	1	0	2	1	0	2.4000001	1	1	5	36	3	0	1	0	0	0	0	18	1	0	1	0	1	0
9118	N3		7	49	343	2401	0	0	0	16807			2	1	0	1	2	0	0	2	2	2	0	0	3	1	0	2	1	0	2.4000001	1	1	5	36	3	0	1	0	0	0	0	7	0	0	0	0	1	0
9118	N7		30	900	27000	810000	0	0	0	24300000			2	1	0	1	2	0	0	2	2	2	0	0	3	1	0	2	1	0	2.4000001	1	1	5	36	3	1	1	0	0	0	0		1	0	1	0	1	0
9118			0	0	0	0				0			2	1	0			0					0										1	5
9119	N6	1	24	576	13824	331776	29.80724	1	1	7962624			1	2	0	1	2	0	0	3	2	2		0	1	1	1	2	0	0	.5	0	1	6	20	1	1	0	1	1	0	1	24	1	0	1	1	1	0
9119	N10	1	96	9216	884736	84934656	20.728256	1	1	8153726976			1	2	0	1	2	0	0	3	2	2		0	1	1	1	2	0	0	.5	0	1	6	20	1	1	1	0				96	1	1	1	1	1	0
9119	N3	1	7	49	343	2401	26.070488	1	1	16807			1	2	0	1	2	0	0	3	2	2		0	1	1	1	2	0	0	.5	0	1	6	20	1	1	0	0	1	0	1	7	0	0	0	1	1	0
9119	N4	1	13	169	2197	28561	22.101521	1	1	371293			1	2	0	1	2	0	0	3	2	2		0	1	1	1	2	0	0	.5	0	1	6	20	1	0	0	0	1	0	1	13	1	0	1	1	1	0
9119	N9	1	60	3600	216000	12960000	20.218065	1	1	777600000			1	2	0	1	2	0	0	3	2	2		0	1	1	1	2	0	0	.5	0	1	6	20	1	1	0	1	1	0	1	60	1	0	1	1	1	0
9119	N8	1	36	1296	46656	1679616	22.954157	1	1	60466176			1	2	0	1	2	0	0	3	2	2		0	1	1	1	2	0	0	.5	0	1	6	20	1	1	1	0	1	0	1	36				1	1	0
9119	N2		3	9	27	81	0	0	0	243			1	2	0	1	2	0	0	3	2	2		0	1	1	1	2	0	0	.5	0	1	6	20	1	0	0	0	1	0	1	3	0	0	0	1	1	0
9119	N7	1	30	900	27000	810000	34.013573	1	1	24300000			1	2	0	1	2	0	0	3	2	2		0	1	1	1	2	0	0	.5	0	1	6	20	1	1	0	1	1	0	1	30	1	0	1	1	1	0
9119			0	0	0	0				0			1	2	0			0															1	6
9120	N4	1	13	169	2197	28561	36.849174	1	1	371293			1	3	0	1	2	0	0	3	2	3	1	0	3	1	0	2	0	1	2.5	1	1	6	20	1	0	0	0	0	0	0	13	0	0	0	0	1	0
9120	N5		18	324	5832	104976	0	0	0	1889568			1	3	0	1	2	0	0	3	2	3	1	0	3	1	0	2	0	1	2.5	1	1	6	20	1	0	0	0	0	0	0	18	0	0	0	0	1	0
9120	N8		36	1296	46656	1679616	0	0	0	60466176			1	3	0	1	2	0	0	3	2	3	1	0	3	1	0	2	0	1	2.5	1	1	6	20	1	1	1	0	0	0	0	36	0	0	0	0	1	0
9120	N7		30	900	27000	810000	0	0	0	24300000			1	3	0	1	2	0	0	3	2	3	1	0	3	1	0	2	0	1	2.5	1	1	6	20	1	1	0	1	0	0	0		0	0	0	0	1	0
9120	N2		3	9	27	81	0	0	0	243			1	3	0	1	2	0	0	3	2	3	1	0	3	1	0	2	0	1	2.5	1	1	6	20	1	0	0	0	0	0	0	3	0	0	0	0	1	0
9120	N3		7	49	343	2401	0	0	0	16807			1	3	0	1	2	0	0	3	2	3	1	0	3	1	0	2	0	1	2.5	1	1	6	20	1	0	0	1	0	0	0	7	0	0	0	0	1	0
9120	N6		24	576	13824	331776	0	0	0	7962624			1	3	0	1	2	0	0	3	2	3	1	0	3	1	0	2	0	1	2.5	1	1	6	20	1	1	0	1	0	0	0	24	0	0	0	0	1	0
9120	N10	1	96	9216	884736	84934656	22.899681	1	1	8153726976			1	3	0	1	2	0	0	3	2	3	1	0	3	1	0	2	0	1	2.5	1	1	6	20	1	1	1	1				96	0	0	0	0	1	0
9120			60	3600	216000	12960000				777600000			1	3	0			0					1										1	6
9120			0	0	0	0				0			1	3	0			0					1										1	6
9121	N4	1	13	169	2197	28561	34.608273	1	1	371293			2	2	0	1	2	0		2	2	2	0	0	1	1	1	1	1	1	1.2	0	0	6	29	2	0	0	0	0	0	0	13	0	0	0	0	0	0
9121	N9		60	3600	216000	12960000	0	0	0	777600000			2	2	0	1	2	0		2	2	2	0	0	1	1	1	1	1	1	1.2	0	0	6	29	2	1	1	1	0	0	0	60	0	0	0	0	0	0
9121	N2		3	9	27	81	0	0	0	243			2	2	0	1	2	0		2	2	2	0	0	1	1	1	1	1	1	1.2	0	0	6	29	2	0	0	0	0	0	0	3	0	0	0	0	0	0
9121	N3		7	49	343	2401	0	0	0	16807			2	2	0	1	2	0		2	2	2	0	0	1	1	1	1	1	1	1.2	0	0	6	29	2	0	0	0	0	0	0	7	0	0	0	0	0	0
9121	N6		24	576	13824	331776	0	0	0	7962624			2	2	0	1	2	0		2	2	2	0	0	1	1	1	1	1	1	1.2	0	0	6	29	2	0	0	0	0	0	0	24	0	0	0	0	0	0
9121	N10	1	96	9216	884736	84934656	25.926323	1	1	8153726976			2	2	0	1	2	0		2	2	2	0	0	1	1	1	1	1	1	1.2	0	0	6	29	2	1	1	0				96	0	0	0	0	0	0
9121			36	1296	46656	1679616				60466176			2	2	0			0					0										0	6
9121			0	0	0	0				0			2	2	0			0					0										0	6
9122	N7		30	900	27000	810000	0	0	0	24300000			2	2	1	0	2	1	0	3	1	2	0	0	3	1	0	2	0	0	2	1	0	3	29	2	0	0	0	0	0	0	30	0	0	0			0
9122	N1		0	0	0	0	0	0	0	0			2	2	1	0	2	1	0	3	1	2	0	0	3	1	0	2	0	0	2	1	0	3	29	2	0	0	0	0	0	0	0						0
9122	N5		18	324	5832	104976	0	0	0	1889568			2	2	1	0	2	1	0	3	1	2	0	0	3	1	0	2	0	0	2	1	0	3	29	2	1	0	0	0	0	0	18	0	0	0			0
9122	N6		24	576	13824	331776	0	0	0	7962624			2	2	1	0	2	1	0	3	1	2	0	0	3	1	0	2	0	0	2	1	0	3	29	2	0	0	0	0	0	0	24	0	0	0			0
9122	N3		7	49	343	2401	0	0	0	16807			2	2	1	0	2	1	0	3	1	2	0	0	3	1	0	2	0	0	2	1	0	3	29	2	0	0	0	0	0	0	7	0	0	0			0
9122	N8		36	1296	46656	1679616	0	0	0	60466176			2	2	1	0	2	1	0	3	1	2	0	0	3	1	0	2	0	0	2	1	0	3	29	2	1	1	0	0	0	0	36	0	0	0			0
9122	N4		13	169	2197	28561	0	0	0	371293			2	2	1	0	2	1	0	3	1	2	0	0	3	1	0	2	0	0	2	1	0	3	29	2	1	0	0	0	0	0	13	0	0	0			0
9122			96	9216	884736	84934656				8153726976			2	2	1			1					0										0	3
9122			60	3600	216000	12960000				777600000			2	2	1			1					0										0	3
9123	N7	1	30	900	27000	810000	36.801296	1	1	24300000			1	1	1	0	2	0	0	2	2	3		0	3	1	1	2	0	0	.60000002	1	0	0	22	2	0	0	0	0	0			0	0	0	0	0	0
9123	N10		96	9216	884736	84934656	0	0	0	8153726976			1	1	1	0	2	0	0	2	2	3		0	3	1	1	2	0	0	.60000002	1	0	0	22	2	1	1	0				96	0	0	0	0	0	0
9123	N2		3	9	27	81	0	0	0	243			1	1	1	0	2	0	0	2	2	3		0	3	1	1	2	0	0	.60000002	1	0	0	22	2	0	0	0	0	0	0	3	0	0	0	0	0	0
9123	N9		60	3600	216000	12960000	0	0	0	777600000			1	1	1	0	2	0	0	2	2	3		0	3	1	1	2	0	0	.60000002	1	0	0	22	2	1	1	0	0	0	0	60	0	0	0	0	0	0
9123	N4		13	169	2197	28561	0	0	0	371293			1	1	1	0	2	0	0	2	2	3		0	3	1	1	2	0	0	.60000002	1	0	0	22	2	0	0	0	0	0	0	13	0	0	0	0	0	0
9123	N3		7	49	343	2401	0	0	0	16807			1	1	1	0	2	0	0	2	2	3		0	3	1	1	2	0	0	.60000002	1	0	0	22	2	0	0	0	0	0	0	7	0	0	0	0	0	0
9123			24	576	13824	331776				7962624			1	1	1			0															0	0
9123			0	0	0	0				0			1	1	1			0															0	0
9123			36	1296	46656	1679616				60466176			1	1	1			0															0	0
9124	N8		36	1296	46656	1679616	0	0	0	60466176			1	3	0	0	3	0	0	2	1	3	1	0	3	1	0	2	1	0	7	1	1	3	24	2	1	1	0	0	0	0	36	0	0	0			1
9124	N3		7	49	343	2401	0	0	0	16807			1	3	0	0	3	0	0	2	1	3	1	0	3	1	0	2	1	0	7	1	1	3	24	2	0	1	0	0	0	0	7	0	0	0			1
9124	N6		24	576	13824	331776	0	0	0	7962624			1	3	0	0	3	0	0	2	1	3	1	0	3	1	0	2	1	0	7	1	1	3	24	2	1	1	0	0	0	0	24	0	0	0			1
9124	N4	1	13	169	2197	28561	31.767746	1	1	371293			1	3	0	0	3	0	0	2	1	3	1	0	3	1	0	2	1	0	7	1	1	3	24	2	1	1	0	0	0	0	13	0	0	0			1
9124	N5		18	324	5832	104976	0	0	0	1889568			1	3	0	0	3	0	0	2	1	3	1	0	3	1	0	2	1	0	7	1	1	3	24	2	1	1	0	0	0	0		0	0	0			1
9124	N2		3	9	27	81	0	0	0	243			1	3	0	0	3	0	0	2	1	3	1	0	3	1	0	2	1	0	7	1	1	3	24	2	0	1	0	0	0	0	3	0	0	0			1
9124			96	9216	884736	84934656				8153726976			1	3	0			0					1										1	3
9124			60	3600	216000	12960000				777600000			1	3	0			0					1										1	3
9124			0	0	0	0				0			1	3	0			0					1										1	3
9125	N9	1	60	3600	216000	12960000	32.359501	1	1	777600000			2	3	0	1	3	0	0	3	2	2		0	2	1	0	1	1	0	5	1	1	3	33	3	1	1	0	0	0	0	60	0	0	0	1	1	1
9125	N4	1	13	169	2197	28561	30.75	1	1	371293			2	3	0	1	3	0	0	3	2	2		0	2	1	0	1	1	0	5	1	1	3	33	3	0	0	0	0	0	0	13	0	0	0	1	1	1
9125	N3		7	49	343	2401	0	0	0	16807			2	3	0	1	3	0	0	3	2	2		0	2	1	0	1	1	0	5	1	1	3	33	3	0	0	0	0	0	0	7	0	0	0	1	1	1
9125	N1		0	0	0	0	0	0	0	0			2	3	0	1	3	0	0	3	2	2		0	2	1	0	1	1	0	5	1	1	3	33	3	0	0	0	0	0	0	0				1	1	1
9125	N8	1	36	1296	46656	1679616	33.316502	1	1	60466176			2	3	0	1	3	0	0	3	2	2		0	2	1	0	1	1	0	5	1	1	3	33	3	0	1	0	0	0	0	36	1	1	0	1	1	1
9125	N2		3	9	27	81	0	0	0	243			2	3	0	1	3	0	0	3	2	2		0	2	1	0	1	1	0	5	1	1	3	33	3	0	0	0	0	0	0	3	0	0	0	1	1	1
9125	N10	1	96	9216	884736	84934656	23.688	1	1	8153726976			2	3	0	1	3	0	0	3	2	2		0	2	1	0	1	1	0	5	1	1	3	33	3	1	1	0				96	0	0	0	1	1	1
9125			24	576	13824	331776				7962624			2	3	0			0															1	3
9126	N10		96	9216	884736	84934656	0	0	0	8153726976			1	3	0	1	2	0	1	1	2	2	0	0	1	1	0	2	1	0	2	0	0	3	19	1	1	1	0				96	0	0	0	0	0	0
9126	N3		7	49	343	2401	0	0	0	16807			1	3	0	1	2	0	1	1	2	2	0	0	1	1	0	2	1	0	2	0	0	3	19	1	0	0	0	0	0	0	7	0	0	0	0	0	0
9126	N2		3	9	27	81	0	0	0	243			1	3	0	1	2	0	1	1	2	2	0	0	1	1	0	2	1	0	2	0	0	3	19	1	0	0	0	0	0	0	3	0	0	0	0	0	0
9126	N8		36	1296	46656	1679616	0	0	0	60466176			1	3	0	1	2	0	1	1	2	2	0	0	1	1	0	2	1	0	2	0	0	3	19	1	1	1	0	0	0	0	36				0	0	0
9126			0	0	0	0				0			1	3	0			0					0										0	3
9126			24	576	13824	331776				7962624			1	3	0			0					0										0	3
9126			13	169	2197	28561				371293			1	3	0			0					0										0	3
9126			60	3600	216000	12960000				777600000			1	3	0			0					0										0	3
9127	N3		7	49	343	2401	0	0	0	16807			1	2	0	1	1	0	0	3	1	2	0	0	1	2	1	2	0	1	2	0	0	6	18	1	0	1	0	0	0	0	7	0	0	0	0	0	0
9127	N10	1	96	9216	884736	84934656	33.982742	1	1	8153726976			1	2	0	1	1	0	0	3	1	2	0	0	1	2	1	2	0	1	2	0	0	6	18	1	1	1	1				96	1	1	1	0	0	0
9127	N9	1	60	3600	216000	12960000	36.077	1	1	777600000			1	2	0	1	1	0	0	3	1	2	0	0	1	2	1	2	0	1	2	0	0	6	18	1	1	1	1	0	0	0	60	1	1	1	0	0	0
9127			36	1296	46656	1679616				60466176			1	2	0			0					0										0	6
9127			24	576	13824	331776				7962624			1	2	0			0					0										0	6
9127			0	0	0	0				0			1	2	0			0					0										0	6
9127			13	169	2197	28561				371293			1	2	0			0					0										0	6
9128	N10	1	96	9216	884736	84934656	26.917206	1	1	8153726976			1	1	1	1	2	0	0	2	2	2		0	1	2	0	2	0	1	2	0	0	3	18	1	1	1	1				96	1	0	1	0	0	0
9128			13	169	2197	28561				371293			1	1	1			0															0	3
9128			7	49	343	2401				16807			1	1	1			0															0	3
9128			24	576	13824	331776				7962624			1	1	1			0															0	3
9128			36	1296	46656	1679616				60466176			1	1	1			0															0	3
9128			0	0	0	0				0			1	1	1			0															0	3
9128			60	3600	216000	12960000				777600000			1	1	1			0															0	3
9129	N8		36	1296	46656	1679616	0	0	0	60466176			3	3	0	1	2	0		3	2	2		0	1	1	1	2	1	1	2.3	0	1	6	29	2	0	0	0	0	0	0	36						0
9129	N7		30	900	27000	810000	0	0	0	24300000			3	3	0	1	2	0		3	2	2		0	1	1	1	2	1	1	2.3	0	1	6	29	2		0	0	0	0	0	30	0	0	0			0
9129			7	49	343	2401				16807			3	3	0			0															1	6
9129			24	576	13824	331776				7962624			3	3	0			0															1	6
9129			0	0	0	0				0			3	3	0			0															1	6
9129			60	3600	216000	12960000				777600000			3	3	0			0															1	6
9129			96	9216	884736	84934656				8153726976			3	3	0			0															1	6
9129			13	169	2197	28561				371293			3	3	0			0															1	6
9130	N3		7	49	343	2401	0	0	0	16807			1	3	0	1	3	0	0	2	2	3	1	0	2	1	1	2	0	0	2.3	1	0	6	25	2	0	0	0	0	0	0	7	0	0	0			0
9130	N4		13	169	2197	28561	0	0	0	371293			1	3	0	1	3	0	0	2	2	3	1	0	2	1	1	2	0	0	2.3	1	0	6	25	2	0	0	0	0	0	0	13	0	0	0			0
9130	N2		3	9	27	81	0	0	0	243			1	3	0	1	3	0	0	2	2	3	1	0	2	1	1	2	0	0	2.3	1	0	6	25	2	0	0	0	0	0	0	3	0	0	0			0
9130	N6		24	576	13824	331776	0	0	0	7962624			1	3	0	1	3	0	0	2	2	3	1	0	2	1	1	2	0	0	2.3	1	0	6	25	2	0	0	0				24	0	0	0			0
9130	N8		36	1296	46656	1679616	0	0	0	60466176			1	3	0	1	3	0	0	2	2	3	1	0	2	1	1	2	0	0	2.3	1	0	6	25	2	1	1	0				36	0	0	0			0
9130	N1		0	0	0	0	0	0	0	0			1	3	0	1	3	0	0	2	2	3	1	0	2	1	1	2	0	0	2.3	1	0	6	25	2	0	0	0	0	0	0	0						0
9130	N9		60	3600	216000	12960000	0	0	0	777600000			1	3	0	1	3	0	0	2	2	3	1	0	2	1	1	2	0	0	2.3	1	0	6	25	2	1	1	0	0	0	0	60	0	0	0			0
9130	N5		18	324	5832	104976	0	0	0	1889568			1	3	0	1	3	0	0	2	2	3	1	0	2	1	1	2	0	0	2.3	1	0	6	25	2	0	0	0	0	0	0	18	0	0	0			0
9130			96	9216	884736	84934656				8153726976			1	3	0			0					1										0	6
9131	N3		7	49	343	2401	0	0	0	16807			1	3	0	0	2	0	0	1	1	2	1	0	3	1	0	2	1	0	3.2	1	0	3	18	1	0	1	0	0	0	0	7	0	0	0	1	0	0
9131	N4		13	169	2197	28561	0	0	0	371293			1	3	0	0	2	0	0	1	1	2	1	0	3	1	0	2	1	0	3.2	1	0	3	18	1	1	1	0	0	0	0	13	0	0	0	1	0	0
9131	N7		30	900	27000	810000	0	0	0	24300000			1	3	0	0	2	0	0	1	1	2	1	0	3	1	0	2	1	0	3.2	1	0	3	18	1	1	1	0	0	0			0	0	0	1	0	0
9131	N10	1	96	9216	884736	84934656	33.734192	1	1	8153726976			1	3	0	0	2	0	0	1	1	2	1	0	3	1	0	2	1	0	3.2	1	0	3	18	1	1	1	0				96	1	0	1	1	0	0
9131	N2		3	9	27	81	0	0	0	243			1	3	0	0	2	0	0	1	1	2	1	0	3	1	0	2	1	0	3.2	1	0	3	18	1	0	1	0	0	0	0	3	0	0	0	1	0	0
9131	N1		0	0	0	0	0	0	0	0			1	3	0	0	2	0	0	1	1	2	1	0	3	1	0	2	1	0	3.2	1	0	3	18	1	0	0	0	0	0	0	0				1	0	0
9131	N5		18	324	5832	104976	0	0	0	1889568			1	3	0	0	2	0	0	1	1	2	1	0	3	1	0	2	1	0	3.2	1	0	3	18	1	1	1	0	0	0	0	18	1	1	1	1	0	0
9131	N9	1	60	3600	216000	12960000	32.888405	1	1	777600000			1	3	0	0	2	0	0	1	1	2	1	0	3	1	0	2	1	0	3.2	1	0	3	18	1	1	1	0	0	0	0	60	1	1	1	1	0	0
9131			24	576	13824	331776				7962624			1	3	0			0					1										0	3
9131			36	1296	46656	1679616				60466176			1	3	0			0					1										0	3
9132	N9	1	60	3600	216000	12960000	17.670128	1	1	777600000			2	1	1	1	2	0		2	2	2	0	0	2	1	1	2	0	0	2.8	0	0	0	23	2	1	0	1	0	0	0	60	1	1	0	0	0	0
9132	N2	1	3	9	27	81	35.104	1	1	243			2	1	1	1	2	0		2	2	2	0	0	2	1	1	2	0	0	2.8	0	0	0	23	2	0	1	0	0	0	0	3	0	0	0	0	0	0
9132	N7	1	30	900	27000	810000	30.511005	1	1	24300000			2	1	1	1	2	0		2	2	2	0	0	2	1	1	2	0	0	2.8	0	0	0	23	2	1	1	0	0	0	0	30	0	0	0	0	0	0
9132	N5		18	324	5832	104976	0	0	0	1889568			2	1	1	1	2	0		2	2	2	0	0	2	1	1	2	0	0	2.8	0	0	0	23	2	1	1	0	0	0	0	18	1	1	0	0	0	0
9132	N8	1	36	1296	46656	1679616	32.322498	1	1	60466176			2	1	1	1	2	0		2	2	2	0	0	2	1	1	2	0	0	2.8	0	0	0	23	2	1	1	0	0	0	0	36	0	0	0	0	0	0
9132	N6		24	576	13824	331776	0	0	0	7962624			2	1	1	1	2	0		2	2	2	0	0	2	1	1	2	0	0	2.8	0	0	0	23	2	1	1	0	0	0	0	24	0	0	0	0	0	0
9132	N3		7	49	343	2401	0	0	0	16807			2	1	1	1	2	0		2	2	2	0	0	2	1	1	2	0	0	2.8	0	0	0	23	2	0	1	0	0	0	0	7	0	0	0	0	0	0
9132	N4		13	169	2197	28561	0	0	0	371293			2	1	1	1	2	0		2	2	2	0	0	2	1	1	2	0	0	2.8	0	0	0	23	2	1	1	0	0	0	0	13	0	0	0	0	0	0
9132	N10		96	9216	884736	84934656	0	0	0	8153726976			2	1	1	1	2	0		2	2	2	0	0	2	1	1	2	0	0	2.8	0	0	0	23	2	1	0	0				96	0	0	0	0	0	0
9132			0	0	0	0				0			2	1	1			0					0										0	0
9133	N2		3	9	27	81	0	0	0	243			1		0	1	3	0	1	2	2	2		1	2	1	1	2	0	0	1.5	1	0		21	2	0	0	0	0	1	1	3	0	0	0			0
9133	N3		7	49	343	2401	0	0	0	16807			1		0	1	3	0	1	2	2	2		1	2	1	1	2	0	0	1.5	1	0		21	2	0	0	0	0	1	1	7	0	0	0			0
9133			0	0	0	0				0			1		0			0															0
9133			24	576	13824	331776				7962624			1		0			0															0
9133			60	3600	216000	12960000				777600000			1		0			0															0
9133			96	9216	884736	84934656				8153726976			1		0			0															0
9133			36	1296	46656	1679616				60466176			1		0			0															0
9133			13	169	2197	28561				371293			1		0			0															0
9134	N4		13	169	2197	28561	0	0	0	371293			2	3	0	1	3	0	0	2	2	2		0	1	1	1	1	0	1	2	1	0	6	22	2	0	0	0	1	0	1	13	0	0	0	0	0	0
9134	N7		30	900	27000	810000	0	0	0	24300000			2	3	0	1	3	0	0	2	2	2		0	1	1	1	1	0	1	2	1	0	6	22	2	0	0	0	1	0	1	30	0	0	0	0	0	0
9134	N3		7	49	343	2401	0	0	0	16807			2	3	0	1	3	0	0	2	2	2		0	1	1	1	1	0	1	2	1	0	6	22	2	0	0	0	1	0	1	7	0	0	0	0	0	0
9134	N5		18	324	5832	104976	0	0	0	1889568			2	3	0	1	3	0	0	2	2	2		0	1	1	1	1	0	1	2	1	0	6	22	2	0	0	0	1	0	1	18	1	1	0	0	0	0
9134	N8		36	1296	46656	1679616	0	0	0	60466176			2	3	0	1	3	0	0	2	2	2		0	1	1	1	1	0	1	2	1	0	6	22	2	1	1	0	1	0	1	36	1	1	0	0	0	0
9134	N10		96	9216	884736	84934656	0	0	0	8153726976			2	3	0	1	3	0	0	2	2	2		0	1	1	1	1	0	1	2	1	0	6	22	2	1	1	0				96	0	0	0	0	0	0
9134			0	0	0	0				0			2	3	0			0															0	6
9134			60	3600	216000	12960000				777600000			2	3	0			0															0	6
9134			24	576	13824	331776				7962624			2	3	0			0															0	6
9135	N2		3	9	27	81	0	0	0	243			1	3	0	1	1	0	0	3	2	3		0	1	1	1	1	0	0	2.5	0	1	5	25	2	0	0	0	0	0	0	3	0	0	0	0	0	0
9135	N1		0	0	0	0	0	0	0	0			1	3	0	1	1	0	0	3	2	3		0	1	1	1	1	0	0	2.5	0	1	5	25	2	0	0	0	0	0	0	0				0	0	0
9135	N4		13	169	2197	28561	0	0	0	371293			1	3	0	1	1	0	0	3	2	3		0	1	1	1	1	0	0	2.5	0	1	5	25	2	0	0	0	0	0	0	13	0	0	0	0	0	0
9135	N3		7	49	343	2401	0	0	0	16807			1	3	0	1	1	0	0	3	2	3		0	1	1	1	1	0	0	2.5	0	1	5	25	2	0	0	0	0	0	0	7	0	0	0	0	0	0
9135	N9		60	3600	216000	12960000	0	0	0	777600000			1	3	0	1	1	0	0	3	2	3		0	1	1	1	1	0	0	2.5	0	1	5	25	2	1	1	0	0	0	0	60	0	0	0	0	0	0
9135			36	1296	46656	1679616				60466176			1	3	0			0															1	5
9135			96	9216	884736	84934656				8153726976			1	3	0			0															1	5
9135			24	576	13824	331776				7962624			1	3	0			0															1	5
9136	N2		3	9	27	81	0	0	0	243			1	2	0	1	2	0	1	2	1	3	0	1	3	1	0	2	0	0	2.5	1	0	7	23	2	0	1	0	0	0	0	3	0	0	0	0	0	0
9136	N3		7	49	343	2401	0	0	0	16807			1	2	0	1	2	0	1	2	1	3	0	1	3	1	0	2	0	0	2.5	1	0	7	23	2	0	1	1	0	0	0	7	0	0	0	0	0	0
9136	N1		0	0	0	0	0	0	0	0			1	2	0	1	2	0	1	2	1	3	0	1	3	1	0	2	0	0	2.5	1	0	7	23	2	0	1	0	0	0	0	0				0	0	0
9136	N8		36	1296	46656	1679616	0	0	0	60466176			1	2	0	1	2	0	1	2	1	3	0	1	3	1	0	2	0	0	2.5	1	0	7	23	2	1	1	0	0	0	0	36				0	0	0
9136	N10		96	9216	884736	84934656	0	0	0	8153726976			1	2	0	1	2	0	1	2	1	3	0	1	3	1	0	2	0	0	2.5	1	0	7	23	2	1	1	0				96	0	0	0	0	0	0
9136	N4	1	13	169	2197	28561	36.021339	1	1	371293			1	2	0	1	2	0	1	2	1	3	0	1	3	1	0	2	0	0	2.5	1	0	7	23	2	0	1	0	0	0	0	13	0	0	0	0	0	0
9136			60	3600	216000	12960000				777600000			1	2	0			0					0										0	7
9136			24	576	13824	331776				7962624			1	2	0			0					0										0	7
9137	N4		13	169	2197	28561	0	0	0	371293			2	2	0	1	3	0	0	3	2	2	0	0	2	1	0	2	0	1	2	0	1	6	33	3	1	0	1	0	0	0	13	0	0	0			0
9137	N2		3	9	27	81	0	0	0	243			2	2	0	1	3	0	0	3	2	2	0	0	2	1	0	2	0	1	2	0	1	6	33	3	0	0	0	0	0	0	3	0	0	0			0
9137	N3		7	49	343	2401	0	0	0	16807			2	2	0	1	3	0	0	3	2	2	0	0	2	1	0	2	0	1	2	0	1	6	33	3	0	0	1	0	0	0	7	0	0	0			0
9137			0	0	0	0				0			2	2	0			0					0										1	6
9137			24	576	13824	331776				7962624			2	2	0			0					0										1	6
9137			60	3600	216000	12960000				777600000			2	2	0			0					0										1	6
9137			96	9216	884736	84934656				8153726976			2	2	0			0					0										1	6
9137			36	1296	46656	1679616				60466176			2	2	0			0					0										1	6
9138	N7		30	900	27000	810000	0	0	0	24300000			2	2	0	1	2	0	0	3	1	3	0	0	2	2	0	2	0	1	2	1	1	4	26	2	1	0	0	0	0	0	30	1	1	0	1	1	0
9138	N5		18	324	5832	104976	0	0	0	1889568			2	2	0	1	2	0	0	3	1	3	0	0	2	2	0	2	0	1	2	1	1	4	26	2	1	0	0	0	0	0	18	0	0	0	1	1	0
9138	N3		7	49	343	2401	0	0	0	16807			2	2	0	1	2	0	0	3	1	3	0	0	2	2	0	2	0	1	2	1	1	4	26	2	0	0	0	0	0	0	7	0	0	0	1	1	0
9138	N6	1	24	576	13824	331776	37.530037	1	1	7962624			2	2	0	1	2	0	0	3	1	3	0	0	2	2	0	2	0	1	2	1	1	4	26	2	1	0	0	0	0	0	24	0	0	0	1	1	0
9138	N10	1	96	9216	884736	84934656	32.172935	1	1	8153726976			2	2	0	1	2	0	0	3	1	3	0	0	2	2	0	2	0	1	2	1	1	4	26	2	1	1	0				96	0	0	0	1	1	0
9138	N2		3	9	27	81	0	0	0	243			2	2	0	1	2	0	0	3	1	3	0	0	2	2	0	2	0	1	2	1	1	4	26	2	0	0	0	0	0	0	3	0	0	0	1	1	0
9138	N9	1	60	3600	216000	12960000	36.847	1	1	777600000			2	2	0	1	2	0	0	3	1	3	0	0	2	2	0	2	0	1	2	1	1	4	26	2	1	1	1	0	0	0	60	1	1	0	1	1	0
9138	N4		13	169	2197	28561	0	0	0	371293			2	2	0	1	2	0	0	3	1	3	0	0	2	2	0	2	0	1	2	1	1	4	26	2	1	0	0	0	0	0	13	0	0	0	1	1	0
9138	N8		36	1296	46656	1679616	0	0	0	60466176			2	2	0	1	2	0	0	3	1	3	0	0	2	2	0	2	0	1	2	1	1	4	26	2	1	1	0	0	0	0	36	0	0	0	1	1	0
9138			0	0	0	0				0			2	2	0			0					0										1	4
9139	N1		0	0	0	0	0	0	0	0			1	3	0	0	2	0	0	2	1	2	1	0	2	1	0	2	0	1		1	1	0	18	1	0	0	0	0	0	0	0
9139	N5		18	324	5832	104976	0	0	0	1889568			1	3	0	0	2	0	0	2	1	2	1	0	2	1	0	2	0	1		1	1	0	18	1	0	1	0	0	0	0		0	0	0
9139	N3		7	49	343	2401	0	0	0	16807			1	3	0	0	2	0	0	2	1	2	1	0	2	1	0	2	0	1		1	1	0	18	1	0	1	0				7	0	0	0
9139	N6		24	576	13824	331776	0	0	0	7962624			1	3	0	0	2	0	0	2	1	2	1	0	2	1	0	2	0	1		1	1	0	18	1	1	1	0	0	0	0	24	0	0	0
9139	N2		3	9	27	81	0	0	0	243			1	3	0	0	2	0	0	2	1	2	1	0	2	1	0	2	0	1		1	1	0	18	1	0	1	0	0	0	0	3	0	0	0
9139	N4		13	169	2197	28561	0	0	0	371293			1	3	0	0	2	0	0	2	1	2	1	0	2	1	0	2	0	1		1	1	0	18	1	0	1	0	0	0	0	13	0	0	0
9139			36	1296	46656	1679616				60466176			1	3	0			0					1										1	0
9139			96	9216	884736	84934656				8153726976			1	3	0			0					1										1	0
9139			60	3600	216000	12960000				777600000			1	3	0			0					1										1	0
9140	N3		7	49	343	2401	0	0	0	16807			1	3	0	0	3	0	1	3	1	2		0	3	2	0	2	0	1	2	1	0	0	30	3	0	0	0	1	0	1	7	0	0	0	0	0	0
9140	N10		96	9216	884736	84934656	0	0	0	8153726976			1	3	0	0	3	0	1	3	1	2		0	3	2	0	2	0	1	2	1	0	0	30	3	1	1	0				96	0	0	0	0	0	0
9140	N2		3	9	27	81	0	0	0	243			1	3	0	0	3	0	1	3	1	2		0	3	2	0	2	0	1	2	1	0	0	30	3	0	0	0	1	0	1	3	0	0	0	0	0	0
9140	N4		13	169	2197	28561	0	0	0	371293			1	3	0	0	3	0	1	3	1	2		0	3	2	0	2	0	1	2	1	0	0	30	3	0	0	0	1	0	1	13	0	0	0	0	0	0
9140			60	3600	216000	12960000				777600000			1	3	0			0															0	0
9140			0	0	0	0				0			1	3	0			0															0	0
9140			36	1296	46656	1679616				60466176			1	3	0			0															0	0
9140			24	576	13824	331776				7962624			1	3	0			0															0	0
9141	N2		3	9	27	81	0	0	0	243			1	1	0	1	2	1		1	2	2		0	1	1	0	1	0	0	2	0	1	2	19	1	0	0	1	0	0	0	3	0	0	0			0
9141	N3		7	49	343	2401	0	0	0	16807			1	1	0	1	2	1		1	2	2		0	1	1	0	1	0	0	2	0	1	2	19	1	0	0	0	0	0	0	7	0	0	0			0
9141	N4		13	169	2197	28561	0	0	0	371293			1	1	0	1	2	1		1	2	2		0	1	1	0	1	0	0	2	0	1	2	19	1	0	0	1	0	0	0	13	0	0	0			0
9141	N9		60	3600	216000	12960000	0	0	0	777600000			1	1	0	1	2	1		1	2	2		0	1	1	0	1	0	0	2	0	1	2	19	1	1	1	1	0	0	0	60	0	0	0			0
9141			24	576	13824	331776				7962624			1	1	0			1															1	2
9141			0	0	0	0				0			1	1	0			1															1	2
9141			96	9216	884736	84934656				8153726976			1	1	0			1															1	2
9141			36	1296	46656	1679616				60466176			1	1	0			1															1	2
9142	N9		60	3600	216000	12960000	0	0	0	777600000			1	3	0	0	2	0	0	3	1	2		0	2	2	1	2	0	1	.64999998	1	1	5	22	2	1	1	0	1	1	2	60	0	0	0	0	0	0
9142	N8		36	1296	46656	1679616	0	0	0	60466176			1	3	0	0	2	0	0	3	1	2		0	2	2	1	2	0	1	.64999998	1	1	5	22	2	1	1	0	1	1	2	36	0	0	0	0	0	0
9142	N10		96	9216	884736	84934656	0	0	0	8153726976			1	3	0	0	2	0	0	3	1	2		0	2	2	1	2	0	1	.64999998	1	1	5	22	2	1	1	1				96	0	0	0	0	0	0
9142	N2		3	9	27	81	0	0	0	243			1	3	0	0	2	0	0	3	1	2		0	2	2	1	2	0	1	.64999998	1	1	5	22	2	0	0	1	1	1	2	3	0	0	0	0	0	0
9142	N3		7	49	343	2401	0	0	0	16807			1	3	0	0	2	0	0	3	1	2		0	2	2	1	2	0	1	.64999998	1	1	5	22	2	0	0	0	1	1	2	7	0	0	0	0	0	0
9142			13	169	2197	28561				371293			1	3	0			0															1	5
9142			24	576	13824	331776				7962624			1	3	0			0															1	5
9142			0	0	0	0				0			1	3	0			0															1	5
9143	N10	1	96	9216	884736	84934656	31.080496	1	1	8153726976			2	3	0	0	2	0	0	3	1	2	0	0	3	1	0	2	0	0	2.5	0	1	5	31	3	1	1	0				96	0	0	0	0	0	0
9143	N2		3	9	27	81	0	0	0	243			2	3	0	0	2	0	0	3	1	2	0	0	3	1	0	2	0	0	2.5	0	1	5	31	3	0	0	1	0	0	0	3	0	0	0	0	0	0
9143	N9	1	60	3600	216000	12960000	26.370403	1	1	777600000			2	3	0	0	2	0	0	3	1	2	0	0	3	1	0	2	0	0	2.5	0	1	5	31	3	1	1	0	0	0	0	60	0	0	0	0	0	0
9143	N6	1	24	576	13824	331776	35.271	1	1	7962624			2	3	0	0	2	0	0	3	1	2	0	0	3	1	0	2	0	0	2.5	0	1	5	31	3	1	0	0	0	0	0	24	0	0	0	0	0	0
9143	N3		7	49	343	2401	0	0	0	16807			2	3	0	0	2	0	0	3	1	2	0	0	3	1	0	2	0	0	2.5	0	1	5	31	3	0	0	0	0	0	0	7	0	0	0	0	0	0
9143	N4		13	169	2197	28561	0	0	0	371293			2	3	0	0	2	0	0	3	1	2	0	0	3	1	0	2	0	0	2.5	0	1	5	31	3	0	0	0	0	0	0	13	0	0	0	0	0	0
9143	N8		36	1296	46656	1679616	0	0	0	60466176			2	3	0	0	2	0	0	3	1	2	0	0	3	1	0	2	0	0	2.5	0	1	5	31	3	1	1	0	0	0	0	36	1	1	0	0	0	0
9143			0	0	0	0				0			2	3	0			0					0										1	5
9144	N2		3	9	27	81	0	0	0	243			2	3	0	1	3	0	0	3	2	2		0	2	1	1	2	0	0	2	0	1	5	30	3	0	0	1	0	0	0	3	0	0	0	0	0	0
9144	N1		0	0	0	0	0	0	0	0			2	3	0	1	3	0	0	3	2	2		0	2	1	1	2	0	0	2	0	1	5	30	3	0	0	1	0	0	0	0				0	0	0
9144	N8	1	36	1296	46656	1679616	27.851021	1	1	60466176			2	3	0	1	3	0	0	3	2	2		0	2	1	1	2	0	0	2	0	1	5	30	3	0	1	1	0	0	0	36	0	0	0	0	0	0
9144	N6		24	576	13824	331776	0	0	0	7962624			2	3	0	1	3	0	0	3	2	2		0	2	1	1	2	0	0	2	0	1	5	30	3	1	0	0	0	0	0	24	0	0	0	0	0	0
9144	N5		18	324	5832	104976	0	0	0	1889568			2	3	0	1	3	0	0	3	2	2		0	2	1	1	2	0	0	2	0	1	5	30	3	0	0	0	0	0	0	18	0	0	0	0	0	0
9144	N10		96	9216	884736	84934656	0	0	0	8153726976			2	3	0	1	3	0	0	3	2	2		0	2	1	1	2	0	0	2	0	1	5	30	3	1	0	1				96	0	0	0	0	0	0
9144	N9		60	3600	216000	12960000	0	0	0	777600000			2	3	0	1	3	0	0	3	2	2		0	2	1	1	2	0	0	2	0	1	5	30	3	1	1	1	0	0	0	60	0	0	0	0	0	0
9144	N3		7	49	343	2401	0	0	0	16807			2	3	0	1	3	0	0	3	2	2		0	2	1	1	2	0	0	2	0	1	5	30	3	0	0	0	0	0	0	7	0	0	0	0	0	0
9144			13	169	2197	28561				371293			2	3	0			0															1	5
9145	N9	1	60	3600	216000	12960000	31.511293	1	1	777600000			1	3	0	1	2	0	0	3	2	2	0	0	2	1	0	2	0	1	.80000001	1	0	5	18	1	1	1	0	1	1	2	60	0	0	0	0	1	0
9145	N1		0	0	0	0	0	0	0	0			1	3	0	1	2	0	0	3	2	2	0	0	2	1	0	2	0	1	.80000001	1	0	5	18	1	0	0	1	1	1	2	0				0	1	0
9145	N7	1	30	900	27000	810000	37.068371	1	1	24300000			1	3	0	1	2	0	0	3	2	2	0	0	2	1	0	2	0	1	.80000001	1	0	5	18	1	1	0	0	1	1	2		0	0	0	0	1	0
9145	N6		24	576	13824	331776	0	0	0	7962624			1	3	0	1	2	0	0	3	2	2	0	0	2	1	0	2	0	1	.80000001	1	0	5	18	1	1	0	0	1	1	2	24	0	0	0	0	1	0
9145	N3		7	49	343	2401	0	0	0	16807			1	3	0	1	2	0	0	3	2	2	0	0	2	1	0	2	0	1	.80000001	1	0	5	18	1	0	0	0	1	1	2	7	0	0	0	0	1	0
9145	N8	1	36	1296	46656	1679616	33.995998	1	1	60466176			1	3	0	1	2	0	0	3	2	2	0	0	2	1	0	2	0	1	.80000001	1	0	5	18	1	1	1	1	1	1	2	36	0	0	0	0	1	0
9145	N10	1	96	9216	884736	84934656	37.145306	1	1	8153726976			1	3	0	1	2	0	0	3	2	2	0	0	2	1	0	2	0	1	.80000001	1	0	5	18	1	1	1	1				96	0	0	0	0	1	0
9145	N5	1	18	324	5832	104976	35.902473	1	1	1889568			1	3	0	1	2	0	0	3	2	2	0	0	2	1	0	2	0	1	.80000001	1	0	5	18	1	0	0	0	1	1						0	1	0
9145	N2		3	9	27	81	0	0	0	243			1	3	0	1	2	0	0	3	2	2	0	0	2	1	0	2	0	1	.80000001	1	0	5	18	1	0	0	1	1	1	2	3	0	0	0	0	1	0
9145			13	169	2197	28561				371293			1	3	0			0					0										0	5
9146	N10	1	96	9216	884736	84934656	27.042997	1	1	8153726976			1	1	0	0	1	0	0	3	2				2	1	1	2	0	1		0	0		18	1	1	1	0				96	1	1	0	1	1
9146			36	1296	46656	1679616				60466176			1	1	0			0															0
9146			13	169	2197	28561				371293			1	1	0			0															0
9146			0	0	0	0				0			1	1	0			0															0
9146			24	576	13824	331776				7962624			1	1	0			0															0
9146			7	49	343	2401				16807			1	1	0			0															0
9146			60	3600	216000	12960000				777600000			1	1	0			0															0
9147	N9		60	3600	216000	12960000	0	0	0	777600000			3	2	0	1	2	0	0	3	2	1		0	3	1	1	2	0	1	4.8000002	1	1	5	30	3	1	0	1	0	1	1	60	1	0	1	1	0	1
9147	N3		7	49	343	2401	0	0	0	16807			3	2	0	1	2	0	0	3	2	1		0	3	1	1	2	0	1	4.8000002	1	1	5	30	3	0	1	0	0	1	1	7	0	0	0	1	0	1
9147	N5		18	324	5832	104976	0	0	0	1889568			3	2	0	1	2	0	0	3	2	1		0	3	1	1	2	0	1	4.8000002	1	1	5	30	3	0	1	0	0	1	1	18	1	1	1	1	0	1
9147	N8		36	1296	46656	1679616	0	0	0	60466176			3	2	0	1	2	0	0	3	2	1		0	3	1	1	2	0	1	4.8000002	1	1	5	30	3	1	1	0	0	1	1	36	1	1	1	1	0	1
9147	N7	1	30	900	27000	810000	28.987066	1	1	24300000			3	2	0	1	2	0	0	3	2	1		0	3	1	1	2	0	1	4.8000002	1	1	5	30	3	1	1	0	0	1	1	30	1	0	1	1	0	1
9147	N10	1	96	9216	884736	84934656	29.891262	1	1	8153726976			3	2	0	1	2	0	0	3	2	1		0	3	1	1	2	0	1	4.8000002	1	1	5	30	3	1	0	0				96	1	1	1	1	0	1
9147	N6		24	576	13824	331776	0	0	0	7962624			3	2	0	1	2	0	0	3	2	1		0	3	1	1	2	0	1	4.8000002	1	1	5	30	3	1	1	0	0	1	1	24	1	1	1	1	0	1
9147	N2		3	9	27	81	0	0	0	243			3	2	0	1	2	0	0	3	2	1		0	3	1	1	2	0	1	4.8000002	1	1	5	30	3	0	1	0	0	1	1	3	0	0	0	1	0	1
9147			0	0	0	0				0			3	2	0			0															1	5
9147			13	169	2197	28561				371293			3	2	0			0															1	5
9148	N9		60	3600	216000	12960000	0	0	0	777600000			2	1	0	1	2	0	0	2	2	2	0	0	3	1	1	2	0	0	6	1	1	6	21	2	1	1	0	0	0	0	60	0	0	0	1	1	1
9148	N1		0	0	0	0	0	0	0	0			2	1	0	1	2	0	0	2	2	2	0	0	3	1	1	2	0	0	6	1	1	6	21	2	0	1	0	0	0	0	0				1	1	1
9148	N2		3	9	27	81	0	0	0	243			2	1	0	1	2	0	0	2	2	2	0	0	3	1	1	2	0	0	6	1	1	6	21	2	0	1	0	0	0	0	3	0	0	0	1	1	1
9148	N3		7	49	343	2401	0	0	0	16807			2	1	0	1	2	0	0	2	2	2	0	0	3	1	1	2	0	0	6	1	1	6	21	2	0	1	0	0	0	0	7	0	0	0	1	1	1
9148	N6		24	576	13824	331776	0	0	0	7962624			2	1	0	1	2	0	0	2	2	2	0	0	3	1	1	2	0	0	6	1	1	6	21	2	0	1	0	0	0	0	24	0	0	0	1	1	1
9148	N4		13	169	2197	28561	0	0	0	371293			2	1	0	1	2	0	0	2	2	2	0	0	3	1	1	2	0	0	6	1	1	6	21	2	0	1	0	0	0	0	13	0	0	0	1	1	1
9148	N10		96	9216	884736	84934656	0	0	0	8153726976			2	1	0	1	2	0	0	2	2	2	0	0	3	1	1	2	0	0	6	1	1	6	21	2	1	1	0				96	0	0	0	1	1	1
9148			36	1296	46656	1679616				60466176			2	1	0			0					0										1	6
9149	N4		13	169	2197	28561	0	0	0	371293			2	2	1	0	2	0	0	3	2	3		0	3	1	1	2	0	1	5	1	0	3	28	2	0	1	0	1	0	1	13	1	1	0	0	0	1
9149	N8		36	1296	46656	1679616	0	0	0	60466176			2	2	1	0	2	0	0	3	2	3		0	3	1	1	2	0	1	5	1	0	3	28	2	0	1	0	1	0	1	36	1	1	1	0	0	1
9149	N3		7	49	343	2401	0	0	0	16807			2	2	1	0	2	0	0	3	2	3		0	3	1	1	2	0	1	5	1	0	3	28	2	0	1	0	1	0	1	7	0	0	0	0	0	1
9149	N10	1	96	9216	884736	84934656	30.941715	1	1	8153726976			2	2	1	0	2	0	0	3	2	3		0	3	1	1	2	0	1	5	1	0	3	28	2	1	1	0				96	0	0	0	0	0	1
9149	N9		60	3600	216000	12960000	0	0	0	777600000			2	2	1	0	2	0	0	3	2	3		0	3	1	1	2	0	1	5	1	0	3	28	2	0	1	0	1	0	1	60	1	0	1	0	0	1
9149	N2		3	9	27	81	0	0	0	243			2	2	1	0	2	0	0	3	2	3		0	3	1	1	2	0	1	5	1	0	3	28	2	0	1	0	1	0	1	3	0	0	0	0	0	1
9149			24	576	13824	331776				7962624			2	2	1			0															0	3
9149			0	0	0	0				0			2	2	1			0															0	3
9150	N4		13	169	2197	28561	0	0	0	371293			1		0	1	2	0	0	2	2	2	0	0	1	1	0	2	0	1	1	0	0	4	19	1	0	0	0	0	0	0	13	0	0	0			0
9150	N3		7	49	343	2401	0	0	0	16807			1		0	1	2	0	0	2	2	2	0	0	1	1	0	2	0	1	1	0	0	4	19	1	0	0	1	0	0	0	7	0	0	0			0
9150	N1		0	0	0	0	0	0	0	0			1		0	1	2	0	0	2	2	2	0	0	1	1	0	2	0	1	1	0	0	4	19	1	0	0	0	0	0	0	0						0
9150	N9	1	60	3600	216000	12960000	31.861677	1	1	777600000			1		0	1	2	0	0	2	2	2	0	0	1	1	0	2	0	1	1	0	0	4	19	1	1	1	0	0	0	0	60	0	0	0			0
9150			96	9216	884736	84934656				8153726976			1		0			0					0										0	4
9150			24	576	13824	331776				7962624			1		0			0					0										0	4
9150			36	1296	46656	1679616				60466176			1		0			0					0										0	4
9151	N4	1	13	169	2197	28561	15.444313	1	1	371293			2	3	0	0	3	0	0	3	2	2		0	1	1	1	1	0	0	1.2	1	0	5	31	3	0	0	0	0	0	0	13	0	0	0	0	0	0
9151	N10	1	96	9216	884736	84934656	32.793663	1	1	8153726976			2	3	0	0	3	0	0	3	2	2		0	1	1	1	1	0	0	1.2	1	0	5	31	3	0	1	0				96	1	1	0	0	0	0
9151	N3		7	49	343	2401	0	0	0	16807			2	3	0	0	3	0	0	3	2	2		0	1	1	1	1	0	0	1.2	1	0	5	31	3	0	0	0	0	0	0	7	0	0	0	0	0	0
9151	N6	1	24	576	13824	331776	33.606472	1	1	7962624			2	3	0	0	3	0	0	3	2	2		0	1	1	1	1	0	0	1.2	1	0	5	31	3	1	0	0	0	0	0	24	0	0	0	0	0	0
9151	N9	1	60	3600	216000	12960000	29.282	1	1	777600000			2	3	0	0	3	0	0	3	2	2		0	1	1	1	1	0	0	1.2	1	0	5	31	3	1	1	1	0	0	0	60	0	0	0	0	0	0
9151			36	1296	46656	1679616				60466176			2	3	0			0															0	5
9151			0	0	0	0				0			2	3	0			0															0	5
9152	N4	1	13	169	2197	28561	35.25	1	1	371293			1	2	0	1	3	0		2	1	3	1	0	2	1	0	2	0	0	1.2	1	0	6	24	2	0	0	0	1	0	1	13	0	0	0	1	0	0
9152	N3		7	49	343	2401	0	0	0	16807			1	2	0	1	3	0		2	1	3	1	0	2	1	0	2	0	0	1.2	1	0	6	24	2	0	0	0	1	0	1	7	0	0	0	1	0	0
9152	N8		36	1296	46656	1679616	0	0	0	60466176			1	2	0	1	3	0		2	1	3	1	0	2	1	0	2	0	0	1.2	1	0	6	24	2	1	1	0	1	0	1	36				1	0	0
9152	N10	1	96	9216	884736	84934656	25.867626	1	1	8153726976			1	2	0	1	3	0		2	1	3	1	0	2	1	0	2	0	0	1.2	1	0	6	24	2	1	1	0				96	0	0	0	1	0	0
9152			0	0	0	0				0			1	2	0			0					1										0	6
9152			24	576	13824	331776				7962624			1	2	0			0					1										0	6
9152			60	3600	216000	12960000				777600000			1	2	0			0					1										0	6
9153	N6		24	576	13824	331776	0	0	0	7962624			1	1	0	1	3	0		2	2	2		0	3	1	0	2	0	0	4	0	1	0	19	1	0	1	0	0	0	0	24	0	0	0	0	0	0
9153	N8		36	1296	46656	1679616	0	0	0	60466176			1	1	0	1	3	0		2	2	2		0	3	1	0	2	0	0	4	0	1	0	19	1	1	1	0	0	0	0	36				0	0	0
9153	N3		7	49	343	2401	0	0	0	16807			1	1	0	1	3	0		2	2	2		0	3	1	0	2	0	0	4	0	1	0	19	1	0	1	0	0	0	0	7	0	0	0	0	0	0
9153	N1		0	0	0	0	0	0	0	0			1	1	0	1	3	0		2	2	2		0	3	1	0	2	0	0	4	0	1	0	19	1	0	1	0	0	0	0	0				0	0	0
9153	N4	1	13	169	2197	28561	35.585735	1	1	371293			1	1	0	1	3	0		2	2	2		0	3	1	0	2	0	0	4	0	1	0	19	1	0	1	0	0	0	0	13	0	0	0	0	0	0
9153			60	3600	216000	12960000				777600000			1	1	0			0															1	0
9153			96	9216	884736	84934656				8153726976			1	1	0			0															1	0
9154	N4		13	169	2197	28561	0	0	0	371293			3	2	1	0	1	0	0	3	1				1	1	1	2	0	0		0	1	2	25	2	0	1	0	1	0	1	13	0	0	0	1	0
[truncated: 2,075 more rows]
[truncated: 47 more columns]
